# Supplementary material for: 4-Oxo-2-phenylchroman-6-yl propionate
Source: Acta Crystallogr Sect E Struct Rep Online. 2010 May 22;66(Pt 6):o1401. doi: 10.1107/S1600536810012298 (PMC2979424; doi:10.1107/S1600536810012298)
Supplement: Supplementary file 1 [file e-66-o1401-sup1.cif]

##############################################################################
###                                                                        ###
###        Electronic paper (Acta Crystallographica Section E)             ###
###                                                                        ###
##############################################################################
#                                                                            #
# This CIF contains the data in a paper accepted for publication in Acta     #
# Crystallographica Section E. It conforms to the requirements of Notes      #
# for Authors for Section E, and has been peer reviewed under the auspices   #
# of the IUCr Commission on Journals.                                        #
#                                                                            #
# Full details of the Crystallographic Information File format               #
# are given in the paper "The Crystallographic Information File (CIF):       #
# a New Standard Archive File for Crystallography" by S. R. Hall, F. H.      #
# Allen and I. D. Brown [Acta Cryst. (1991), A47, 655-685].                  #
#                                                                            #
# The current version of the core CIF dictionary is obtainable from          #
# ftp://ftp.iucr.org/pub/cif_core.dic. The current version number is 2.4.    #
#                                                                            #
# Software is freely available for graphical display of the structure(s) in  #
# this CIF.  For information consult the CIF home page http://www.iucr.org/  #
# cif/home.html                                                              #
#                                                                            #
# This file may be used for bona fide research purposes within the           #
# scientific community so long as proper attribution is given to the journal # 
# article from which it was obtained.                                        #
#                                                                            #
##############################################################################
                                             
data_global
_audit_creation_method     SHELXL-97
_journal_date_recd_electronic     2010-03-29
_journal_date_accepted     2010-03-31
_journal_name_full     'Acta Crystallographica, Section E'
_journal_year     2010
_journal_volume     66
_journal_issue      6
_journal_page_first     o1401
_journal_page_last     o1401
_journal_paper_category     QO
_journal_coeditor_code     HG2666
_publ_contact_author_name     'Agata Bia\/lo\'nska'
_publ_contact_author_address
;
Agata Bia\/lo\'nska
Faculty of Chemistry
University of Wroc\/law
ul. F. Joliot-Curie 14
50-383 Wroc\/law
Poland
;
_publ_contact_author_email     'bialonsk@eto.wchuwr.pl'
_publ_section_title
;
4-Oxo-2-phenylchroman-6-yl propionate
;
loop_
    _publ_author_name
    _publ_author_address
    'Edyta Kostrzewa-Sus\/low'
;
Department of Chemistry
Wroc\/law University of Environmental and Life Sciences
25. Norwida
50-375 Wroc\/law
Poland
;
    'Agata Bia\/lo\'nska'
;
Faculty of Chemistry
University of Wroc\/law
14. F. Joliot-Curie
50-383 Wroc\/law
Poland
;
    'Tomasz Janeczko'
;
Department of Chemistry
Wroc\/law University of Environmental and Life Sciences
25. Norwida
50-375 Wroc\/law
Poland
;
data_I
_audit_creation_method     SHELXL-97
_chemical_name_systematic
;
4-Oxo-2-phenylchroman-6-yl propionate
;
_chemical_name_common     '6-Propionoxyflavanone'
_chemical_formula_moiety     'C18 H16 O4'
_chemical_formula_sum     'C18 H16 O4'
_chemical_formula_iupac     'C18 H16 O4'
_chemical_formula_weight     296.31
_chemical_melting_point     ?
_symmetry_cell_setting     monoclinic
_symmetry_space_group_name_H-M     'P 21/n'
_symmetry_space_group_name_Hall     '-P 2yn'
loop_
    _symmetry_equiv_pos_as_xyz
    'x, y, z'
    '-x+1/2, y+1/2, -z+1/2'
    '-x, -y, -z'
    'x-1/2, -y-1/2, z-1/2'
_cell_length_a     7.863(2)
_cell_length_b     17.876(4)
_cell_length_c     10.731(2)
_cell_angle_alpha     90.00
_cell_angle_beta     101.28(3)
_cell_angle_gamma     90.00
_cell_volume     1479.2(6)
_cell_formula_units_Z     4
_cell_measurement_reflns_used     2758
_cell_measurement_theta_min     2.86
_cell_measurement_theta_max     36.81
_cell_measurement_temperature     100(2)
_exptl_crystal_description     plate
_exptl_crystal_colour     colorless
_exptl_crystal_size_max     0.32
_exptl_crystal_size_mid     0.15
_exptl_crystal_size_min     0.09
_exptl_crystal_density_diffrn     1.331
_exptl_crystal_density_meas     ?
_exptl_crystal_density_method     'not measured'
_exptl_crystal_F_000     624
_exptl_absorpt_coefficient_mu     0.094
_exptl_absorpt_correction_type     none
_exptl_absorpt_process_details     ?
_exptl_absorpt_correction_T_min     ?
_exptl_absorpt_correction_T_max     ?
_exptl_special_details
;
;
_diffrn_ambient_temperature     100(2)
_diffrn_radiation_type     MoK\a
_diffrn_radiation_wavelength     0.71073
_diffrn_radiation_source     'fine-focus sealed tube'
_diffrn_radiation_monochromator     graphite
_diffrn_measurement_device_type     'Kuma KM4 CCD'
_diffrn_measurement_method     '\w scan'
_diffrn_detector_area_resol_mean     ?
_diffrn_reflns_number     23501
_diffrn_reflns_av_R_equivalents     0.1261
_diffrn_reflns_av_sigmaI/netI     0.1576
_diffrn_reflns_theta_min     2.88
_diffrn_reflns_theta_max     33.00
_diffrn_reflns_theta_full     33.00
_diffrn_measured_fraction_theta_max     0.989
_diffrn_measured_fraction_theta_full     0.989
_diffrn_reflns_limit_h_min     -9
_diffrn_reflns_limit_h_max     12
_diffrn_reflns_limit_k_min     -27
_diffrn_reflns_limit_k_max     27
_diffrn_reflns_limit_l_min     -16
_diffrn_reflns_limit_l_max     16
_diffrn_standards_number     0
_diffrn_standards_interval_count     ?
_diffrn_standards_interval_time     ?
_diffrn_standards_decay_%     ?
_refine_special_details
;
Refinement of <i>F</i>^2^ against ALL reflections. The weighted <i>R</i>-factor
wR and goodness of fit <i>S</i> are based on <i>F</i>^2^, conventional
<i>R</i>-factors <i>R</i> are based on <i>F</i>, with <i>F</i> set to zero for
negative <i>F</i>^2^. The threshold expression of <i>F</i>^2^ >
\s(<i>F</i>^2^) is used only for calculating <i>R</i>-factors(gt) etc. and is
not relevant to the choice of reflections for refinement. <i>R</i>-factors
based on <i>F</i>^2^ are statistically about twice as large as those based on
<i>F</i>, and <i>R</i>- factors based on ALL data will be even larger.
;
_reflns_number_total     5512
_reflns_number_gt     1906
_reflns_threshold_expression     >2sigma(I)
_refine_ls_structure_factor_coef     Fsqd
_refine_ls_matrix_type     full
_refine_ls_R_factor_all     0.2213
_refine_ls_R_factor_gt     0.0633
_refine_ls_wR_factor_gt     0.1035
_refine_ls_wR_factor_ref     0.1399
_refine_ls_goodness_of_fit_ref     0.863
_refine_ls_restrained_S_all     0.853
_refine_ls_number_reflns     5512
_refine_ls_number_parameters     263
_refine_ls_number_restraints     186
_refine_ls_hydrogen_treatment     constr
_refine_ls_weighting_scheme     calc
_refine_ls_weighting_details
                 'calc w=1/[\s^2^(Fo^2^)+(0.0501P)^2^] where P=(Fo^2^+2Fc^2^)/3'
_atom_sites_solution_hydrogens     geom
_atom_sites_solution_primary     direct
_atom_sites_solution_secondary     difmap
_refine_ls_shift/su_max     0.000
_refine_ls_shift/su_mean     0.000
_refine_diff_density_max     0.259
_refine_diff_density_min     -0.201
_refine_ls_extinction_method     none
_refine_ls_extinction_coef     ?
loop_
    _atom_type_symbol
    _atom_type_description
    _atom_type_scat_dispersion_real
    _atom_type_scat_dispersion_imag
    _atom_type_scat_source
    'C' 'C' 0.0033 0.0016
                         'International Tables Vol C Tables 4.2.6.8 and 6.1.1.4'
    'H' 'H' 0.0000 0.0000
                         'International Tables Vol C Tables 4.2.6.8 and 6.1.1.4'
    'O' 'O' 0.0106 0.0060
                         'International Tables Vol C Tables 4.2.6.8 and 6.1.1.4'
_computing_data_collection
;
CrysAlis CCD, (Oxford Diffraction, 2009)
;
_computing_cell_refinement
;
CrysAlis RED (Oxford Diffraction, 2009)
;
_computing_data_reduction
;
CrysAlis RED (Oxford Diffraction, 2009)
;
_computing_structure_solution
;
SHELXS97 (Sheldrick, 2008)
;
_computing_structure_refinement
;
SHELXL97 (Sheldrick, 2008)
;
_computing_molecular_graphics
;
XP (Bruker (1999)
;
_computing_publication_material     'please supply'
loop_
    _atom_site_type_symbol
    _atom_site_label
    _atom_site_fract_x
    _atom_site_fract_y
    _atom_site_fract_z
    _atom_site_U_iso_or_equiv
    _atom_site_adp_type
    _atom_site_calc_flag
    _atom_site_refinement_flags
    _atom_site_occupancy
    _atom_site_disorder_assembly
    _atom_site_disorder_group
    O O1 0.08199(17) 0.09868(7) 0.26522(11) 0.0360(3) Uani d . 1 . .
    C C3 -0.2206(2) 0.11679(11) 0.28343(16) 0.0333(5) Uani d . 1 . .
    H H3C -0.2405 0.1702 0.2607 0.040 Uiso calc PR 0.191(5) A 2
    H H3D -0.3312 0.0899 0.2539 0.040 Uiso calc PR 0.191(5) A 2
    H H3A -0.3199 0.1516 0.2612 0.040 Uiso d PR 0.809(5) A 1
    H H3B -0.2583 0.0672 0.2469 0.040 Uiso d PR 0.809(5) A 1
    C C2 -0.0717(3) 0.14510(17) 0.2248(2) 0.0291(7) Uani d P 0.809(5) A 1
    H H2 -0.0437 0.1975 0.2544 0.035 Uiso calc PR 0.809(5) A 1
    C C2A -0.0799(12) 0.0847(7) 0.2107(8) 0.029(3) Uani d P 0.191(5) A 2
    H H2A -0.0935 0.0290 0.2091 0.034 Uiso calc PR 0.191(5) A 2
    O O4 -0.27867(17) 0.11284(9) 0.49357(12) 0.0510(4) Uani d . 1 . .
    C C4 -0.1720(3) 0.11027(12) 0.42566(17) 0.0367(5) Uani d . 1 A .
    C C5 0.0761(3) 0.09439(11) 0.60752(17) 0.0354(5) Uani d . 1 A .
    H H5 -0.0024 0.0986 0.6641 0.042 Uiso calc R 1 . .
    C C6 0.2489(2) 0.08326(10) 0.65442(16) 0.0325(5) Uani d . 1 . .
    C C7 0.3650(3) 0.07588(11) 0.57403(18) 0.0378(5) Uani d . 1 A .
    H H7 0.4845 0.0680 0.6080 0.045 Uiso calc R 1 . .
    C C8 0.3072(2) 0.07993(11) 0.44393(17) 0.0375(5) Uani d . 1 . .
    H H8 0.3865 0.0740 0.3883 0.045 Uiso calc R 1 A .
    C C9 0.1325(2) 0.09266(10) 0.39496(16) 0.0300(4) Uani d . 1 A .
    C C10 0.0149(2) 0.09958(10) 0.47656(16) 0.0310(4) Uani d . 1 . .
    C C11 -0.1170(4) 0.1450(3) 0.0831(3) 0.0303(7) Uani d PU 0.809(5) A 1
    C C12 -0.1411(5) 0.0793(2) 0.0138(4) 0.0366(9) Uani d PU 0.809(5) A 1
    H H12 -0.1219 0.0327 0.0570 0.044 Uiso calc PR 0.809(5) A 1
    C C13 -0.1934(7) 0.0798(3) -0.1190(4) 0.0397(10) Uani d PU 0.809(5) A 1
    H H13 -0.2060 0.0342 -0.1652 0.048 Uiso calc PR 0.809(5) A 1
    C C14 -0.2265(7) 0.1475(3) -0.1823(5) 0.0382(11) Uani d PU 0.809(5) A 1
    H H14 -0.2649 0.1483 -0.2719 0.046 Uiso calc PR 0.809(5) A 1
    C C15 -0.2034(5) 0.2140(2) -0.1141(3) 0.0417(8) Uani d PU 0.809(5) A 1
    H H15 -0.2251 0.2605 -0.1572 0.050 Uiso calc PR 0.809(5) A 1
    C C16 -0.1478(4) 0.2128(2) 0.0186(3) 0.0376(7) Uani d PU 0.809(5) A 1
    H H16 -0.1311 0.2585 0.0646 0.045 Uiso calc PR 0.809(5) A 1
    C C11A -0.119(2) 0.1114(11) 0.0698(17) 0.034(3) Uani d PU 0.191(5) A 2
    C C12A -0.172(2) 0.0636(11) -0.0273(17) 0.037(3) Uani d PU 0.191(5) A 2
    H H12A -0.1752 0.0112 -0.0136 0.045 Uiso calc PR 0.191(5) A 2
    C C13A -0.220(3) 0.0935(16) -0.147(2) 0.040(3) Uani d PU 0.191(5) A 2
    H H13A -0.2685 0.0616 -0.2153 0.048 Uiso calc PR 0.191(5) A 2
    C C14A -0.201(3) 0.1676(14) -0.170(2) 0.035(2) Uani d PU 0.191(5) A 2
    H H14A -0.2292 0.1866 -0.2541 0.042 Uiso calc PR 0.191(5) A 2
    C C15A -0.142(2) 0.2133(9) -0.0714(15) 0.038(2) Uani d PU 0.191(5) A 2
    H H15A -0.1262 0.2652 -0.0847 0.046 Uiso calc PR 0.191(5) A 2
    C C16A -0.1042(19) 0.1832(10) 0.0494(14) 0.033(2) Uani d PU 0.191(5) A 2
    H H16A -0.0662 0.2154 0.1197 0.040 Uiso calc PR 0.191(5) A 2
    O O17 0.30900(16) 0.07682(7) 0.78730(11) 0.0366(3) Uani d . 1 . .
    O O18 0.28558(19) 0.20177(8) 0.80597(12) 0.0481(4) Uani d . 1 . .
    C C18 0.3155(2) 0.14193(13) 0.85498(18) 0.0368(5) Uani d . 1 . .
    C C19 0.3615(3) 0.12719(12) 0.99504(17) 0.0429(5) Uani d . 1 . .
    H H19A 0.4743 0.1008 1.0143 0.051 Uiso calc R 1 . .
    H H19B 0.2729 0.0937 1.0192 0.051 Uiso calc R 1 . .
    C C20 0.3734(3) 0.19745(13) 1.07435(19) 0.0525(6) Uani d . 1 . .
    H H20A 0.4030 0.1842 1.1646 0.079 Uiso calc R 1 . .
    H H20B 0.2615 0.2234 1.0570 0.079 Uiso calc R 1 . .
    H H20C 0.4632 0.2303 1.0529 0.079 Uiso calc R 1 . .
loop_
    _atom_site_aniso_label
    _atom_site_aniso_U_11
    _atom_site_aniso_U_22
    _atom_site_aniso_U_33
    _atom_site_aniso_U_12
    _atom_site_aniso_U_13
    _atom_site_aniso_U_23
    O1 0.0336(8) 0.0530(9) 0.0217(7) 0.0076(6) 0.0058(6) 0.0035(6)
    C3 0.0309(10) 0.0463(12) 0.0221(9) -0.0009(9) 0.0037(8) 0.0026(8)
    C2 0.0281(13) 0.0357(18) 0.0218(11) 0.0042(12) 0.0009(9) 0.0039(11)
    C2A 0.029(6) 0.044(8) 0.015(4) -0.001(5) 0.009(4) 0.006(4)
    O4 0.0312(8) 0.0941(12) 0.0288(7) -0.0055(8) 0.0086(6) 0.0014(8)
    C4 0.0309(10) 0.0531(13) 0.0255(10) -0.0048(10) 0.0045(9) -0.0011(9)
    C5 0.0328(11) 0.0499(14) 0.0244(10) -0.0013(9) 0.0081(8) 0.0012(9)
    C6 0.0368(11) 0.0385(12) 0.0220(9) 0.0016(9) 0.0050(8) 0.0033(8)
    C7 0.0312(11) 0.0504(13) 0.0309(10) 0.0068(10) 0.0037(8) 0.0064(9)
    C8 0.0321(11) 0.0543(14) 0.0264(10) 0.0089(10) 0.0062(8) 0.0044(9)
    C9 0.0351(11) 0.0333(11) 0.0207(9) 0.0024(9) 0.0030(8) 0.0024(8)
    C10 0.0297(10) 0.0398(12) 0.0235(10) -0.0008(8) 0.0051(8) 0.0019(8)
    C11 0.0287(13) 0.039(2) 0.0252(14) 0.0019(18) 0.0085(10) -0.0011(15)
    C12 0.0418(19) 0.041(2) 0.0261(19) 0.0011(16) 0.0045(16) 0.0034(16)
    C13 0.042(2) 0.050(2) 0.027(2) 0.0019(17) 0.0054(16) 0.0004(16)
    C14 0.036(2) 0.057(3) 0.0211(15) 0.0063(19) 0.0045(13) -0.0009(18)
    C15 0.049(2) 0.0538(18) 0.0220(16) 0.0168(16) 0.0050(13) 0.0067(15)
    C16 0.0494(18) 0.0398(18) 0.0238(15) 0.0082(14) 0.0077(12) 0.0030(13)
    C11A 0.038(4) 0.036(5) 0.028(4) 0.003(4) 0.004(4) -0.004(4)
    C12A 0.040(4) 0.045(4) 0.026(5) 0.003(4) 0.004(4) -0.004(4)
    C13A 0.038(4) 0.052(5) 0.029(5) 0.006(4) 0.005(4) 0.004(4)
    C14A 0.037(4) 0.047(4) 0.023(4) 0.006(4) 0.011(4) 0.005(4)
    C15A 0.043(4) 0.041(4) 0.028(4) 0.008(4) 0.001(4) 0.003(4)
    C16A 0.041(4) 0.032(5) 0.025(4) 0.012(4) 0.003(4) -0.001(4)
    O17 0.0386(8) 0.0457(9) 0.0231(7) 0.0039(7) -0.0001(6) 0.0015(6)
    O18 0.0642(10) 0.0454(9) 0.0318(8) -0.0007(8) 0.0023(7) 0.0045(7)
    C18 0.0311(11) 0.0506(14) 0.0284(10) 0.0003(10) 0.0047(8) 0.0015(10)
    C19 0.0454(12) 0.0564(14) 0.0252(10) 0.0072(11) 0.0027(9) 0.0026(9)
    C20 0.0544(14) 0.0722(17) 0.0289(11) 0.0118(12) 0.0032(10) -0.0057(11)
_geom_special_details
;
All esds (except the esd in the dihedral angle between two l.s. planes) are
estimated using the full covariance matrix. The cell esds are taken into
account individually in the estimation of esds in distances, angles and
torsion angles; correlations between esds in cell parameters are only used
when they are defined by crystal symmetry. An approximate (isotropic)
treatment of cell esds is used for estimating esds involving l.s. planes.
;
loop_
    _geom_bond_atom_site_label_1
    _geom_bond_atom_site_label_2
    _geom_bond_site_symmetry_2
    _geom_bond_distance
    _geom_bond_publ_flag
    O1 C2A . 1.317(10) ?
    O1 C9 . 1.375(2) ?
    O1 C2 . 1.460(3) ?
    C3 C4 . 1.504(2) ?
    C3 C2 . 1.520(3) ?
    C3 C2A . 1.581(10) ?
    C3 H3C . 0.9900 ?
    C3 H3D . 0.9900 ?
    C3 H3A . 0.9899 ?
    C3 H3B . 0.9901 ?
    C2 C11 . 1.492(4) ?
    C2 H2 . 1.0000 ?
    C2A C11A . 1.558(19) ?
    C2A H3B . 1.5579 ?
    C2A H2A . 1.0000 ?
    O4 C4 . 1.215(2) ?
    C4 C10 . 1.476(3) ?
    C5 C6 . 1.368(3) ?
    C5 C10 . 1.397(2) ?
    C5 H5 . 0.9500 ?
    C6 C7 . 1.379(3) ?
    C6 O17 . 1.416(2) ?
    C7 C8 . 1.383(3) ?
    C7 H7 . 0.9500 ?
    C8 C9 . 1.390(3) ?
    C8 H8 . 0.9500 ?
    C9 C10 . 1.398(2) ?
    C11 C12 . 1.383(4) ?
    C11 C16 . 1.394(4) ?
    C12 C13 . 1.404(5) ?
    C12 H12 . 0.9500 ?
    C13 C14 . 1.386(6) ?
    C13 H13 . 0.9500 ?
    C14 C15 . 1.390(6) ?
    C14 H14 . 0.9500 ?
    C15 C16 . 1.405(4) ?
    C15 H15 . 0.9500 ?
    C16 H16 . 0.9500 ?
    C11A C16A . 1.31(2) ?
    C11A C12A . 1.35(2) ?
    C12A C13A . 1.37(2) ?
    C12A H12A . 0.9500 ?
    C13A C14A . 1.36(3) ?
    C13A H13A . 0.9500 ?
    C14A C15A . 1.35(3) ?
    C14A H14A . 0.9500 ?
    C15A C16A . 1.381(19) ?
    C15A H15A . 0.9500 ?
    C16A H16A . 0.9500 ?
    O17 C18 . 1.367(2) ?
    O18 C18 . 1.195(2) ?
    C18 C19 . 1.499(3) ?
    C19 C20 . 1.510(3) ?
    C19 H19A . 0.9900 ?
    C19 H19B . 0.9900 ?
    C20 H20A . 0.9800 ?
    C20 H20B . 0.9800 ?
    C20 H20C . 0.9800 ?
loop_
    _geom_angle_atom_site_label_1
    _geom_angle_atom_site_label_2
    _geom_angle_atom_site_label_3
    _geom_angle_site_symmetry_1
    _geom_angle_site_symmetry_3
    _geom_angle
    _geom_angle_publ_flag
    C2A O1 C9 . . 119.8(4) ?
    C2A O1 C2 . . 45.9(5) ?
    C9 O1 C2 . . 113.80(15) ?
    C4 C3 C2 . . 112.49(16) ?
    C4 C3 C2A . . 114.1(4) ?
    C2 C3 C2A . . 41.1(4) ?
    C4 C3 H3C . . 108.7 ?
    C2 C3 H3C . . 71.0 ?
    C2A C3 H3C . . 108.7 ?
    C4 C3 H3D . . 108.7 ?
    C2 C3 H3D . . 136.7 ?
    C2A C3 H3D . . 108.7 ?
    H3C C3 H3D . . 107.6 ?
    C4 C3 H3A . . 109.0 ?
    C2 C3 H3A . . 109.0 ?
    C2A C3 H3A . . 134.8 ?
    H3C C3 H3A . . 41.9 ?
    H3D C3 H3A . . 68.1 ?
    C4 C3 H3B . . 109.3 ?
    C2 C3 H3B . . 109.2 ?
    C2A C3 H3B . . 70.3 ?
    H3C C3 H3B . . 138.1 ?
    H3D C3 H3B . . 42.5 ?
    H3A C3 H3B . . 107.8 ?
    O1 C2 C11 . . 108.7(2) ?
    O1 C2 C3 . . 110.33(18) ?
    C11 C2 C3 . . 111.8(2) ?
    O1 C2 H2 . . 108.6 ?
    C11 C2 H2 . . 108.6 ?
    C3 C2 H2 . . 108.6 ?
    O1 C2A C11A . . 111.4(9) ?
    O1 C2A C3 . . 114.9(7) ?
    C11A C2A C3 . . 109.9(9) ?
    O1 C2A H3B . . 140.0 ?
    C11A C2A H3B . . 106.5 ?
    C3 C2A H3B . . 36.8 ?
    O1 C2A H2A . . 106.7 ?
    C11A C2A H2A . . 106.7 ?
    C3 C2A H2A . . 106.7 ?
    H3B C2A H2A . . 73.0 ?
    O4 C4 C10 . . 122.48(16) ?
    O4 C4 C3 . . 122.51(18) ?
    C10 C4 C3 . . 115.01(16) ?
    C6 C5 C10 . . 120.12(18) ?
    C6 C5 H5 . . 119.9 ?
    C10 C5 H5 . . 119.9 ?
    C5 C6 C7 . . 120.98(17) ?
    C5 C6 O17 . . 119.59(17) ?
    C7 C6 O17 . . 119.39(17) ?
    C6 C7 C8 . . 119.97(19) ?
    C6 C7 H7 . . 120.0 ?
    C8 C7 H7 . . 120.0 ?
    C7 C8 C9 . . 119.70(18) ?
    C7 C8 H8 . . 120.1 ?
    C9 C8 H8 . . 120.1 ?
    O1 C9 C8 . . 117.62(17) ?
    O1 C9 C10 . . 122.15(17) ?
    C8 C9 C10 . . 120.23(16) ?
    C5 C10 C9 . . 118.98(18) ?
    C5 C10 C4 . . 120.20(17) ?
    C9 C10 C4 . . 120.80(16) ?
    C12 C11 C16 . . 118.7(3) ?
    C12 C11 C2 . . 122.0(4) ?
    C16 C11 C2 . . 119.2(3) ?
    C11 C12 C13 . . 121.4(4) ?
    C11 C12 H12 . . 119.3 ?
    C13 C12 H12 . . 119.3 ?
    C14 C13 C12 . . 119.6(5) ?
    C14 C13 H13 . . 120.2 ?
    C12 C13 H13 . . 120.2 ?
    C13 C14 C15 . . 119.7(5) ?
    C13 C14 H14 . . 120.1 ?
    C15 C14 H14 . . 120.1 ?
    C14 C15 C16 . . 120.2(4) ?
    C14 C15 H15 . . 119.9 ?
    C16 C15 H15 . . 119.9 ?
    C11 C16 C15 . . 120.4(3) ?
    C11 C16 H16 . . 119.8 ?
    C15 C16 H16 . . 119.8 ?
    C16A C11A C12A . . 121.0(17) ?
    C16A C11A C2A . . 117.1(16) ?
    C12A C11A C2A . . 121.9(17) ?
    C11A C12A C13A . . 118(2) ?
    C11A C12A H12A . . 121.2 ?
    C13A C12A H12A . . 121.2 ?
    C14A C13A C12A . . 122(2) ?
    C14A C13A H13A . . 119.0 ?
    C12A C13A H13A . . 119.0 ?
    C15A C14A C13A . . 119(2) ?
    C15A C14A H14A . . 120.6 ?
    C13A C14A H14A . . 120.6 ?
    C14A C15A C16A . . 118.6(16) ?
    C14A C15A H15A . . 120.7 ?
    C16A C15A H15A . . 120.7 ?
    C11A C16A C15A . . 121.9(14) ?
    C11A C16A H16A . . 119.0 ?
    C15A C16A H16A . . 119.0 ?
    C18 O17 C6 . . 115.85(15) ?
    O18 C18 O17 . . 122.98(18) ?
    O18 C18 C19 . . 125.9(2) ?
    O17 C18 C19 . . 111.08(18) ?
    C18 C19 C20 . . 113.28(19) ?
    C18 C19 H19A . . 108.9 ?
    C20 C19 H19A . . 108.9 ?
    C18 C19 H19B . . 108.9 ?
    C20 C19 H19B . . 108.9 ?
    H19A C19 H19B . . 107.7 ?
    C19 C20 H20A . . 109.5 ?
    C19 C20 H20B . . 109.5 ?
    H20A C20 H20B . . 109.5 ?
    C19 C20 H20C . . 109.5 ?
    H20A C20 H20C . . 109.5 ?
    H20B C20 H20C . . 109.5 ?
loop_
    _geom_torsion_atom_site_label_1
    _geom_torsion_atom_site_label_2
    _geom_torsion_atom_site_label_3
    _geom_torsion_atom_site_label_4
    _geom_torsion_site_symmetry_1
    _geom_torsion_site_symmetry_2
    _geom_torsion_site_symmetry_3
    _geom_torsion_site_symmetry_4
    _geom_torsion
    _geom_torsion_publ_flag
    C2A O1 C2 C11 . . . . -68.7(5) ?
    C9 O1 C2 C11 . . . . -177.9(2) ?
    C2A O1 C2 C3 . . . . 54.2(5) ?
    C9 O1 C2 C3 . . . . -55.0(2) ?
    C4 C3 C2 O1 . . . . 53.9(3) ?
    C2A C3 C2 O1 . . . . -47.5(5) ?
    C4 C3 C2 C11 . . . . 175.0(2) ?
    C2A C3 C2 C11 . . . . 73.6(5) ?
    C9 O1 C2A C11A . . . . 167.4(8) ?
    C2 O1 C2A C11A . . . . 72.1(9) ?
    C9 O1 C2A C3 . . . . 41.6(10) ?
    C2 O1 C2A C3 . . . . -53.7(7) ?
    C4 C3 C2A O1 . . . . -39.4(10) ?
    C2 C3 C2A O1 . . . . 57.7(7) ?
    C4 C3 C2A C11A . . . . -165.9(8) ?
    C2 C3 C2A C11A . . . . -68.8(9) ?
    C2 C3 C4 O4 . . . . 155.4(2) ?
    C2A C3 C4 O4 . . . . -159.7(5) ?
    C2 C3 C4 C10 . . . . -25.4(3) ?
    C2A C3 C4 C10 . . . . 19.6(6) ?
    C10 C5 C6 C7 . . . . -1.0(3) ?
    C10 C5 C6 O17 . . . . -178.93(17) ?
    C5 C6 C7 C8 . . . . 0.2(3) ?
    O17 C6 C7 C8 . . . . 178.17(18) ?
    C6 C7 C8 C9 . . . . 1.0(3) ?
    C2A O1 C9 C8 . . . . 156.3(7) ?
    C2 O1 C9 C8 . . . . -152.26(19) ?
    C2A O1 C9 C10 . . . . -24.2(7) ?
    C2 O1 C9 C10 . . . . 27.2(3) ?
    C7 C8 C9 O1 . . . . 177.93(18) ?
    C7 C8 C9 C10 . . . . -1.5(3) ?
    C6 C5 C10 C9 . . . . 0.5(3) ?
    C6 C5 C10 C4 . . . . 178.93(18) ?
    O1 C9 C10 C5 . . . . -178.66(17) ?
    C8 C9 C10 C5 . . . . 0.8(3) ?
    O1 C9 C10 C4 . . . . 2.9(3) ?
    C8 C9 C10 C4 . . . . -177.69(18) ?
    O4 C4 C10 C5 . . . . -2.1(3) ?
    C3 C4 C10 C5 . . . . 178.64(18) ?
    O4 C4 C10 C9 . . . . 176.33(19) ?
    C3 C4 C10 C9 . . . . -2.9(3) ?
    O1 C2 C11 C12 . . . . 53.9(4) ?
    C3 C2 C11 C12 . . . . -68.2(4) ?
    O1 C2 C11 C16 . . . . -130.7(3) ?
    C3 C2 C11 C16 . . . . 107.3(3) ?
    C16 C11 C12 C13 . . . . 0.8(5) ?
    C2 C11 C12 C13 . . . . 176.3(4) ?
    C11 C12 C13 C14 . . . . -1.9(7) ?
    C12 C13 C14 C15 . . . . 1.7(8) ?
    C13 C14 C15 C16 . . . . -0.5(7) ?
    C12 C11 C16 C15 . . . . 0.4(5) ?
    C2 C11 C16 C15 . . . . -175.2(3) ?
    C14 C15 C16 C11 . . . . -0.6(5) ?
    O1 C2A C11A C16A . . . . -61.9(18) ?
    C3 C2A C11A C16A . . . . 66.6(17) ?
    O1 C2A C11A C12A . . . . 119.9(17) ?
    C3 C2A C11A C12A . . . . -111.6(17) ?
    C16A C11A C12A C13A . . . . -5(3) ?
    C2A C11A C12A C13A . . . . 173.6(17) ?
    C11A C12A C13A C14A . . . . 6(4) ?
    C12A C13A C14A C15A . . . . -4(4) ?
    C13A C14A C15A C16A . . . . -1(3) ?
    C12A C11A C16A C15A . . . . 0(3) ?
    C2A C11A C16A C15A . . . . -177.7(12) ?
    C14A C15A C16A C11A . . . . 2(3) ?
    C5 C6 O17 C18 . . . . -74.2(2) ?
    C7 C6 O17 C18 . . . . 107.8(2) ?
    C6 O17 C18 O18 . . . . -5.5(3) ?
    C6 O17 C18 C19 . . . . 173.63(16) ?
    O18 C18 C19 C20 . . . . -1.8(3) ?
    O17 C18 C19 C20 . . . . 179.05(17) ?
loop_
    _geom_hbond_atom_site_label_D
    _geom_hbond_atom_site_label_H
    _geom_hbond_atom_site_label_A
    _geom_hbond_site_symmetry_A
    _geom_hbond_distance_DH
    _geom_hbond_distance_HA
    _geom_hbond_distance_DA
    _geom_hbond_angle_DHA
    C2 H2 O18 4_565 1.00 2.37 3.145(3) 133.2
