# Supplementary material for: 4-Oxo-2-phenylchroman-6-yl propionate
Source: Acta Crystallogr Sect E Struct Rep Online. 2010 May 22;66(Pt 6):o1401. doi: 10.1107/S1600536810012298 (PMC2979424; doi:10.1107/S1600536810012298)
Supplement: Supplementary file 2 [file e-66-o1401-Isup2.hkl]

# 
# h,k,l, Fc-squared, Fo-squared, sigma(Fo-squared) and status flag 
# 
data_I
_shelx_title ' eks16 in P2(1)/n' 
_shelx_refln_list_code          4 
_shelx_F_calc_maximum      217.90 
_exptl_crystal_F_000       624.00 
_reflns_d_resolution_high  0.6525 
 
loop_ 
 _symmetry_equiv_pos_as_xyz 
 'x, y, z' 
 '-x+1/2, y+1/2, -z+1/2' 
 '-x, -y, -z' 
 'x-1/2, -y-1/2, z-1/2' 
 
_cell_length_a     7.8630 
_cell_length_b    17.8760 
_cell_length_c    10.7310 
_cell_angle_alpha  90.000 
_cell_angle_beta  101.280 
_cell_angle_gamma  90.000 
 
_shelx_F_squared_multiplier     1.000 
 
loop_ 
 _refln_index_h 
 _refln_index_k 
 _refln_index_l 
 _refln_F_squared_calc 
 _refln_F_squared_meas 
 _refln_F_squared_sigma 
 _refln_observed_status 
   2   0   0    20525.72    25012.68    145.63 o 
   4   0   0      168.80      209.95     14.78 o 
   6   0   0        0.00        7.10     16.39 o 
   8   0   0        2.31        0.73     18.35 o 
  10   0   0       22.46       47.01     30.79 o 
   1   1   0     4477.21     4823.30     45.58 o 
   2   1   0    15291.82    17027.18    179.90 o 
   3   1   0      506.19      597.98     11.74 o 
   4   1   0     3458.07     3824.40     43.55 o 
   5   1   0      604.35      627.86      9.82 o 
   6   1   0       24.01       21.55      7.45 o 
   7   1   0        6.80       19.24     11.50 o 
   8   1   0        0.53       -9.25     13.33 o 
   9   1   0        0.59       -3.27      7.38 o 
  10   1   0        1.45       10.33     21.36 o 
  11   1   0        1.32        6.75     23.21 o 
   1   2   0       98.89       88.05      5.58 o 
   2   2   0       45.22       50.76      9.13 o 
   3   2   0     2088.98     2292.01     16.55 o 
   4   2   0        0.48        0.59      6.70 o 
   5   2   0       74.55       75.85      7.46 o 
   6   2   0        4.04        2.06      4.37 o 
   7   2   0       15.94        9.09      9.56 o 
   8   2   0        2.93       18.48     14.37 o 
   9   2   0        1.06        8.58     22.64 o 
  10   2   0        0.00      -21.96     33.63 o 
  11   2   0        0.09        3.44     29.91 o 
   1   3   0      829.20      802.91     22.36 o 
   2   3   0      496.84      470.24     10.47 o 
   3   3   0      144.31      157.76      7.96 o 
   4   3   0     2611.75     2757.14     36.92 o 
   5   3   0       89.87       84.33      8.50 o 
   6   3   0        3.84        3.43      8.51 o 
   7   3   0       20.44       18.17     10.78 o 
   8   3   0       35.43       21.84     12.48 o 
   9   3   0        3.80       19.86     17.89 o 
  10   3   0        8.42       36.45     24.44 o 
  11   3   0        0.03       23.81     29.37 o 
   0   4   0    47478.81    50060.21    473.33 o 
   1   4   0     1589.17     1552.80     19.88 o 
   2   4   0     1294.13     1273.77     12.54 o 
   3   4   0      691.27      741.81     11.10 o 
   4   4   0        2.20        9.40      9.32 o 
   5   4   0       40.62       48.57      7.19 o 
   6   4   0       34.88       28.87      8.93 o 
   7   4   0        3.05        1.99      6.08 o 
   8   4   0        2.25        7.78     12.53 o 
   9   4   0        0.44       11.46     14.09 o 
  10   4   0        8.36      -17.15     27.60 o 
  11   4   0        0.00        3.92     30.17 o 
   1   5   0     3151.72     3191.02     32.98 o 
   2   5   0        0.85       10.87     11.27 o 
   3   5   0      196.39      176.79     11.36 o 
   4   5   0      381.24      387.63      8.13 o 
   5   5   0      302.28      282.53      8.05 o 
   6   5   0       11.94       14.85      9.61 o 
   7   5   0        4.79        9.67      7.21 o 
   8   5   0       12.07       14.26     11.69 o 
   9   5   0        2.37        1.23     14.41 o 
  10   5   0        0.01      -17.11     20.82 o 
  11   5   0        3.57       -4.35     23.50 o 
   0   6   0    19792.76    21073.98     96.13 o 
   1   6   0     1417.62     1474.57     14.27 o 
   2   6   0      554.01      563.70     20.67 o 
   3   6   0     1355.52     1334.61     15.81 o 
   4   6   0        2.06        1.09      4.10 o 
   5   6   0      199.07      181.74      8.24 o 
   6   6   0       28.05       22.75      9.34 o 
   7   6   0       47.76       56.77     10.95 o 
   8   6   0        0.44      -10.63     12.06 o 
   9   6   0        0.82        7.39      7.90 o 
  10   6   0        0.12       13.86     25.75 o 
  11   6   0        2.38        7.47     41.03 o 
   1   7   0       10.42        8.29      7.36 o 
   2   7   0      316.77      326.38     10.84 o 
   3   7   0       20.72       25.70     11.23 o 
   4   7   0      568.12      600.50      8.76 o 
   5   7   0       21.42       31.66      8.01 o 
   6   7   0        4.64        1.53      8.42 o 
   7   7   0       63.36       66.73     12.27 o 
   8   7   0       43.21       45.40     13.20 o 
   9   7   0       28.33       21.72     17.99 o 
  10   7   0        5.81       14.08     23.84 o 
  11   7   0        1.90      -35.39     36.18 o 
   0   8   0      145.30      128.17     10.17 o 
   1   8   0     1366.26     1349.14     26.56 o 
   2   8   0      172.15      170.55      9.94 o 
   3   8   0      633.95      674.83     10.42 o 
   4   8   0       14.92       19.26      7.78 o 
   5   8   0      286.98      298.63      9.37 o 
   6   8   0       29.17       34.20     10.95 o 
   7   8   0      100.28       83.30     13.34 o 
   8   8   0        0.01       -1.24      7.33 o 
   9   8   0        0.00        6.09     19.61 o 
  10   8   0        0.53        1.18     13.07 o 
  11   8   0        0.04        7.15     43.06 o 
   1   9   0      790.56      791.25     13.25 o 
   2   9   0       44.81       32.83      7.89 o 
   3   9   0       58.81       70.24      6.95 o 
   4   9   0     1166.97     1162.44     18.26 o 
   5   9   0        3.96       14.29      9.90 o 
   6   9   0       22.64       35.12     11.91 o 
   7   9   0        5.04       12.69     12.23 o 
   8   9   0        7.65        2.36     12.12 o 
   9   9   0        3.17      -23.25     34.42 o 
  10   9   0        0.59        8.68     21.61 o 
  11   9   0        6.46        9.17     31.08 o 
   0  10   0     4859.05     4916.44     71.06 o 
   1  10   0     1708.69     1758.39     31.46 o 
   2  10   0       73.96       62.17      7.42 o 
   3  10   0      115.00      106.46      8.81 o 
   4  10   0        1.87       15.42      7.25 o 
   5  10   0       15.73       21.67      8.89 o 
   6  10   0        0.07        8.92     10.96 o 
   7  10   0        1.01        2.29      8.94 o 
   8  10   0        6.81        1.05     16.50 o 
   9  10   0        0.35       -2.63     29.67 o 
  10  10   0        0.09        9.84     26.69 o 
  11  10   0        0.48       12.77     37.23 o 
   1  11   0      281.19      279.27      7.52 o 
   2  11   0      109.98      109.59      8.45 o 
   3  11   0       42.59       33.39      9.14 o 
   4  11   0       16.24       23.75      7.85 o 
   5  11   0       24.69       27.35      9.09 o 
   6  11   0       14.53       21.74     12.53 o 
   7  11   0        6.17        0.05     13.65 o 
   8  11   0        6.47        6.41     13.22 o 
   9  11   0        2.46       -3.98     18.40 o 
  10  11   0        0.35       20.49     26.97 o 
   0  12   0      199.06      180.01     10.52 o 
   1  12   0       21.55       18.55      7.36 o 
   2  12   0       36.40       35.15      7.80 o 
   3  12   0      540.59      565.23     12.36 o 
   4  12   0        6.98       16.72      9.67 o 
   5  12   0       36.44       30.45      9.56 o 
   6  12   0        0.72        4.57      6.11 o 
   7  12   0       40.42       50.89     15.22 o 
   8  12   0        1.61       11.77     15.92 o 
   9  12   0        1.76       13.80     19.37 o 
  10  12   0        0.00       14.85     25.24 o 
   1  13   0        3.61        1.23      4.82 o 
   2  13   0      988.00     1026.18     14.00 o 
   3  13   0        2.46        3.33      7.44 o 
   4  13   0        7.46       16.69     10.31 o 
   5  13   0       79.22       76.48     13.01 o 
   6  13   0        0.11       20.15     14.54 o 
   7  13   0        0.14        8.44     15.86 o 
   8  13   0        5.95        3.05     13.22 o 
   9  13   0        3.47        6.98     15.22 o 
  10  13   0        2.03       39.96     29.71 o 
   0  14   0      617.44      591.27     13.99 o 
   1  14   0       58.18       40.22      7.88 o 
   2  14   0      366.74      346.05     10.95 o 
   3  14   0        3.23        0.96     15.12 o 
   4  14   0       34.79       23.23     11.03 o 
   5  14   0       44.14       49.93     13.50 o 
   6  14   0       10.10        4.50     18.25 o 
   7  14   0        0.40       -9.74     27.61 o 
   8  14   0        3.23        4.34     15.09 o 
   9  14   0        0.53       23.31     26.10 o 
  10  14   0        0.00        7.08     25.91 o 
   1  15   0      392.31      388.89     12.08 o 
   2  15   0      222.87      198.72     10.69 o 
   3  15   0       96.01      102.98     11.05 o 
   4  15   0      111.05      110.44     12.12 o 
   5  15   0        6.71       20.82     14.19 o 
   6  15   0       18.52       16.96     12.54 o 
   7  15   0        0.28      -25.20     19.40 o 
   8  15   0        4.09        8.76     30.67 o 
   9  15   0        0.67       46.08     37.49 o 
   0  16   0      355.08      321.60     13.87 o 
   1  16   0      274.06      308.00     11.64 o 
   2  16   0       31.63       32.54     11.01 o 
   3  16   0      228.55      229.77     14.39 o 
   4  16   0        3.09       17.81      8.01 o 
   5  16   0        6.13       14.15     15.72 o 
   6  16   0        8.34       30.46     16.56 o 
   7  16   0        7.81       23.16     22.29 o 
   8  16   0        0.07       13.91     36.88 o 
   9  16   0        1.08      -19.53     40.37 o 
   1  17   0      105.42      126.91     12.86 o 
   2  17   0      304.61      315.84     12.96 o 
   3  17   0        6.61        7.61     13.06 o 
   4  17   0        1.40        6.73      6.92 o 
   5  17   0       74.75       67.43     16.32 o 
   6  17   0        0.04       10.63     17.99 o 
   7  17   0        0.46       -9.15     32.10 o 
   8  17   0        0.83       16.07     37.65 o 
   9  17   0        0.46       42.33     43.18 o 
   0  18   0      327.20      361.96     19.17 o 
   1  18   0        0.89       13.16     11.77 o 
   2  18   0       32.43       33.26     12.58 o 
   3  18   0       10.96       15.47      7.92 o 
   4  18   0       15.32       14.58      8.78 o 
   5  18   0       17.76       34.80     14.41 o 
   6  18   0        4.93       20.52     19.03 o 
   7  18   0        0.38       31.03     35.20 o 
   8  18   0        0.17       20.03     40.38 o 
   1  19   0       82.35      109.34     15.33 o 
   2  19   0        8.62       20.74     12.82 o 
   3  19   0       43.84       61.96     12.29 o 
   4  19   0        0.21       18.12     15.16 o 
   5  19   0       12.76       30.31     16.10 o 
   6  19   0        1.47       -3.76     35.47 o 
   7  19   0        1.22       32.24     34.49 o 
   8  19   0        3.86       28.38     39.03 o 
   0  20   0       17.79      -17.83     23.27 o 
   1  20   0      132.48      135.64     14.46 o 
   2  20   0       58.09       76.40     15.01 o 
   3  20   0       10.95       15.05     13.47 o 
   4  20   0        0.83       11.00     12.20 o 
   5  20   0        4.37       10.89     16.37 o 
   6  20   0       14.26       38.29     20.54 o 
   7  20   0        3.16       28.39     41.13 o 
   8  20   0        0.03       -5.97     23.43 o 
   1  21   0       53.87       52.44     15.30 o 
   2  21   0        5.11        2.78     18.33 o 
   3  21   0        8.95       -3.68      9.24 o 
   4  21   0        0.28       -3.92     16.06 o 
   5  21   0       25.00       23.11     18.74 o 
   6  21   0        0.61        1.88     16.79 o 
   7  21   0        0.33        9.98     30.94 o 
   0  22   0        0.70        6.78     25.55 o 
   1  22   0        0.37        1.38     11.03 o 
   2  22   0       31.43       43.06     17.35 o 
   3  22   0        2.52        3.46      6.71 o 
   4  22   0        9.16        7.35     11.73 o 
   5  22   0        1.12        4.61     23.75 o 
   6  22   0        3.82       -5.24     23.23 o 
   7  22   0        2.72       18.13     30.98 o 
   1  23   0        0.17        3.78     20.76 o 
   2  23   0       48.09       45.71     18.89 o 
   3  23   0        2.97        4.74     17.68 o 
   4  23   0       13.36        6.60     20.92 o 
   5  23   0        0.08        4.93     22.56 o 
   6  23   0        1.86       45.13     25.13 o 
   0  24   0        3.68       28.78     35.26 o 
   1  24   0        0.46       16.78     29.76 o 
   2  24   0       33.40       48.76     18.19 o 
   3  24   0        4.46        7.92     18.56 o 
   4  24   0        0.29       15.86     22.70 o 
   5  24   0        1.04        5.90     31.97 o 
   1  25   0       26.69       22.78     26.62 o 
   2  25   0       13.51       24.12     19.76 o 
   3  25   0        1.62       22.20     24.78 o 
   4  25   0        0.64       24.46     24.23 o 
   0  26   0        0.48       13.52     41.77 o 
   1  26   0       16.64       19.01     28.62 o 
   2  26   0       13.43       46.09     24.89 o 
   3  26   0        1.18       21.10     24.70 o 
   1  27   0        0.00      -12.69     24.80 o 
   2  27   0        0.27        7.06     23.87 o 
 -11   0   1        7.74       12.03     38.66 o 
  -9   0   1       68.43      100.47     24.83 o 
  -7   0   1      148.65      139.01     17.11 o 
  -5   0   1        3.20        0.13      2.09 o 
  -3   0   1      339.40      347.53     12.38 o 
  -1   0   1     6208.10     6189.18    122.45 o 
   1   0   1     2042.96     2022.07     23.42 o 
   3   0   1     3806.09     4388.54     90.93 o 
   5   0   1       74.75       75.80      9.77 o 
   7   0   1       10.86       17.86     17.53 o 
   9   0   1       14.03       34.42     25.96 o 
  11   0   1       42.62       51.33     41.17 o 
 -11   1   1        6.46       -0.60     27.04 o 
 -10   1   1        0.01        7.10     19.07 o 
  -9   1   1        2.41       -0.02     18.72 o 
  -8   1   1        1.46       -6.65     13.95 o 
  -7   1   1       58.18       50.81     11.61 o 
  -6   1   1       99.97      104.34      9.15 o 
  -5   1   1       22.17       14.14      6.62 o 
  -4   1   1     2124.74     2318.80     20.24 o 
  -3   1   1       62.48       67.18      5.51 o 
  -2   1   1      509.47      559.17      8.60 o 
  -1   1   1     3464.37     3512.26     13.44 o 
   1   1   1      590.36      619.07     16.84 o 
   2   1   1     1107.69     1244.53     28.91 o 
   3   1   1     1929.78     2140.91     40.69 o 
   4   1   1        0.66       -3.75      2.85 o 
   5   1   1       15.29        9.90      8.25 o 
   6   1   1        5.08       14.14      6.04 o 
   7   1   1        3.48        4.27      7.74 o 
   8   1   1        1.28        9.96     15.71 o 
   9   1   1       10.33        9.82     19.29 o 
  10   1   1        0.13       -0.03     24.50 o 
  11   1   1        0.07       -2.18     21.84 o 
 -11   2   1        0.37       29.99     27.80 o 
 -10   2   1       51.64       64.61     21.10 o 
  -9   2   1        1.25        3.53     12.21 o 
  -8   2   1        9.15        5.98     13.94 o 
  -7   2   1        0.35        3.07     10.04 o 
  -6   2   1       89.75       95.23      9.00 o 
  -5   2   1       18.01       31.10      7.03 o 
  -4   2   1     1598.95     1588.66     19.96 o 
  -3   2   1       19.14       22.07      5.35 o 
  -2   2   1    24106.76    26331.76    306.03 o 
  -1   2   1      112.60      110.18      5.27 o 
   0   2   1       23.60       16.07      6.53 o 
   1   2   1       99.41      100.07      7.60 o 
   2   2   1      549.01      551.60      8.55 o 
   3   2   1      339.86      385.98     10.17 o 
   4   2   1      491.17      613.58     22.66 o 
   5   2   1        0.10       -8.88      5.74 o 
   6   2   1      135.50      135.49      9.41 o 
   7   2   1        0.92       11.39     14.66 o 
   8   2   1       50.35       49.03     15.19 o 
   9   2   1        4.24       21.17     18.39 o 
  10   2   1       50.76       29.82     24.45 o 
  11   2   1        0.88        6.50     31.98 o 
 -11   3   1        6.31       15.44     28.19 o 
 -10   3   1        0.26        4.45     22.07 o 
  -9   3   1       18.77       39.02     16.97 o 
  -8   3   1        5.26        6.48     13.84 o 
  -7   3   1       33.35       40.69      9.88 o 
  -6   3   1      101.39      103.39     11.32 o 
  -5   3   1       43.64       35.73      7.13 o 
  -4   3   1     1926.67     1921.49     20.15 o 
  -3   3   1       65.68       58.39      6.77 o 
  -2   3   1      200.86      205.86      6.34 o 
  -1   3   1     6433.80     6333.95     52.24 o 
   0   3   1     3563.48     3219.36     16.56 o 
   1   3   1      461.81      483.93      9.49 o 
   2   3   1       53.43       47.27      5.85 o 
   3   3   1     3496.82     3601.43     45.34 o 
   4   3   1        6.85       12.99      7.70 o 
   5   3   1       19.11       20.08      6.70 o 
   6   3   1       42.83       41.86      9.49 o 
   7   3   1       21.65       21.92     10.64 o 
   8   3   1       29.13       17.84     10.65 o 
   9   3   1       13.65       31.72     19.05 o 
  10   3   1        0.31       29.27     24.91 o 
  11   3   1        1.20      -17.93     19.29 o 
 -11   4   1        7.66       14.37     28.27 o 
 -10   4   1        1.74       -1.90     10.94 o 
  -9   4   1       93.98       87.74     17.18 o 
  -8   4   1        1.13        9.97      9.96 o 
  -7   4   1      207.69      207.54     11.86 o 
  -6   4   1        5.54        3.95      5.37 o 
  -5   4   1        0.05        1.62      3.41 o 
  -4   4   1      384.65      402.79      9.78 o 
  -3   4   1      101.80       81.51      5.39 o 
  -2   4   1     1261.45     1257.64     18.99 o 
  -1   4   1     4482.93     4198.08     24.46 o 
   0   4   1        0.51       -8.03      6.91 o 
   1   4   1        0.04       10.54      5.51 o 
   2   4   1      194.03      171.47      8.83 o 
   3   4   1       26.55       28.62      6.92 o 
   4   4   1       78.04       86.92      6.86 o 
   5   4   1       12.63       18.66      7.51 o 
   6   4   1       50.21       53.55      9.76 o 
   7   4   1       33.49       23.92     10.88 o 
   8   4   1        1.57        0.87     11.01 o 
   9   4   1       16.10       15.62     17.36 o 
  10   4   1        4.98       53.37     24.85 o 
  11   4   1       15.21        4.16     20.23 o 
 -11   5   1        8.56       27.94     37.30 o 
 -10   5   1        3.02        8.68     22.20 o 
  -9   5   1        5.35       16.67     15.57 o 
  -8   5   1        0.29        6.88      5.75 o 
  -7   5   1      115.39      102.17     11.50 o 
  -6   5   1      106.25      103.35      8.68 o 
  -5   5   1      131.80      120.62      7.34 o 
  -4   5   1       33.20       25.58      8.16 o 
  -3   5   1        9.15        5.78      5.47 o 
  -2   5   1     1683.77     1668.51     13.82 o 
  -1   5   1     2384.39     2312.76     13.31 o 
   0   5   1    14330.21    14904.87     57.25 o 
   1   5   1     5088.43     4977.46     40.61 o 
   2   5   1        0.24       11.98      8.61 o 
   3   5   1       39.81       45.05      7.06 o 
   4   5   1      275.46      275.74      7.50 o 
   5   5   1      224.49      246.57      8.82 o 
   6   5   1       95.64      104.12     10.08 o 
   7   5   1        3.87        5.51      8.96 o 
   8   5   1       47.34       38.33     13.22 o 
   9   5   1        0.34       23.61     15.27 o 
  10   5   1        0.05       18.69     30.46 o 
  11   5   1        2.00       21.30     44.95 o 
 -11   6   1        0.70       17.56     39.57 o 
 -10   6   1       37.84        8.30     23.61 o 
  -9   6   1       23.70       25.18     16.40 o 
  -8   6   1       31.50       41.38     12.77 o 
  -7   6   1        4.30        0.02      5.39 o 
  -6   6   1       12.24       20.70      8.95 o 
  -5   6   1       30.03       28.98      6.55 o 
  -4   6   1      133.65      127.71      6.72 o 
  -3   6   1       24.33       24.98      7.07 o 
  -2   6   1      293.87      326.74     12.66 o 
  -1   6   1      406.48      442.28      8.12 o 
   0   6   1     2655.32     2759.06     30.48 o 
   1   6   1       20.12       23.81      7.41 o 
   2   6   1      415.20      425.37     10.57 o 
   3   6   1     3111.08     3248.16     31.69 o 
   4   6   1       26.22       28.73      7.71 o 
   5   6   1       85.33       81.78      8.29 o 
   6   6   1       35.09       23.46      9.45 o 
   7   6   1        2.77        4.70      5.17 o 
   8   6   1        0.91        1.40      9.06 o 
   9   6   1        7.62       -0.36     11.57 o 
  10   6   1        4.88        6.17     24.03 o 
  11   6   1        5.82      -22.57     50.77 o 
 -11   7   1        0.45      -33.21     52.60 o 
 -10   7   1        0.17       20.41     23.74 o 
  -9   7   1       20.91       44.01     18.39 o 
  -8   7   1       57.04       69.89     12.98 o 
  -7   7   1        7.06        8.03      7.70 o 
  -6   7   1       89.77       80.06      9.45 o 
  -5   7   1       17.01       15.58      7.15 o 
  -4   7   1       11.46       17.00      6.75 o 
  -3   7   1       79.99       77.47      8.78 o 
  -2   7   1      198.65      210.99      8.60 o 
  -1   7   1      189.52      194.39      8.05 o 
   0   7   1      111.46       98.26      7.17 o 
   1   7   1      593.73      611.97     13.55 o 
   2   7   1     1654.18     1694.73     22.43 o 
   3   7   1     1167.16     1251.19     15.21 o 
   4   7   1      173.68      165.25      8.61 o 
   5   7   1        9.67       22.71      8.39 o 
   6   7   1        2.49        4.05      8.12 o 
   7   7   1        1.48       -0.21      7.34 o 
   8   7   1        1.44        0.06      8.35 o 
   9   7   1        0.08        4.79     15.54 o 
  10   7   1        0.25        6.56     36.74 o 
  11   7   1        2.06      -12.25     51.79 o 
 -11   8   1        5.50        5.06    177.15 o 
 -10   8   1       14.49       25.45     24.53 o 
  -9   8   1       48.35       36.14     18.74 o 
  -8   8   1        1.54       20.65     13.77 o 
  -7   8   1       93.26      106.17     13.72 o 
  -6   8   1       14.72        0.61      6.19 o 
  -5   8   1        0.84        8.71      9.29 o 
  -4   8   1       28.26       25.92      6.73 o 
  -3   8   1       39.96       49.70      8.30 o 
  -2   8   1      872.81      858.17     23.47 o 
  -1   8   1      191.13      178.90     10.19 o 
   0   8   1       28.37       28.48      5.66 o 
   1   8   1      515.54      487.58     11.79 o 
   2   8   1       47.26       38.20      9.28 o 
   3   8   1      457.72      483.74     18.10 o 
   4   8   1      103.27      119.58      8.84 o 
   5   8   1       79.00       91.21     10.44 o 
   6   8   1        0.91       -2.38      6.04 o 
   7   8   1       22.26       15.24     14.42 o 
   8   8   1        0.77      -19.50     16.26 o 
   9   8   1        5.76       18.40     19.29 o 
  10   8   1        4.98      -26.60     45.17 o 
  11   8   1        0.59       51.55     45.26 o 
 -11   9   1        2.83       -9.95     62.36 o 
 -10   9   1        8.70       16.05     24.50 o 
  -9   9   1        7.79       20.81     19.77 o 
  -8   9   1        1.74        1.38      5.22 o 
  -7   9   1       42.06       11.32     10.61 o 
  -6   9   1       17.00       23.44      9.84 o 
  -5   9   1       14.74        7.04      7.27 o 
  -4   9   1       10.32       24.66      6.78 o 
  -3   9   1        2.31        2.13      4.59 o 
  -2   9   1       19.44       24.21      7.56 o 
  -1   9   1     1341.34     1367.54     28.58 o 
   0   9   1      331.65      343.85      7.98 o 
   1   9   1      911.10      956.13     19.23 o 
   2   9   1        1.00        3.85      3.90 o 
   3   9   1       89.41       76.22      8.64 o 
   4   9   1      467.82      432.25      9.93 o 
   5   9   1      118.36      104.86     10.75 o 
   6   9   1       28.21       26.35     11.96 o 
   7   9   1       10.55        2.28     13.40 o 
   8   9   1        3.13      -12.59     11.12 o 
   9   9   1        0.08       22.01     19.99 o 
  10   9   1        1.04       -2.79     28.34 o 
 -11  10   1        0.06       20.69     30.66 o 
 -10  10   1       11.45       14.30     24.52 o 
  -9  10   1       16.44       41.06     20.64 o 
  -8  10   1        0.79       -9.89     16.35 o 
  -7  10   1       13.35       19.24     14.32 o 
  -6  10   1        6.81        5.65      9.73 o 
  -5  10   1        1.17        4.94      4.92 o 
  -4  10   1        0.00        2.15      3.06 o 
  -3  10   1      524.41      532.84     14.96 o 
  -2  10   1       24.96       20.96      8.05 o 
  -1  10   1      774.40      743.09     16.59 o 
   0  10   1      574.86      578.96     11.23 o 
   1  10   1      278.77      279.62      9.97 o 
   2  10   1      617.13      606.85     12.04 o 
   3  10   1     1007.06     1097.85     13.99 o 
   4  10   1      108.77      124.46      8.59 o 
   5  10   1      127.50      130.38     11.69 o 
   6  10   1        0.08       13.52     13.98 o 
   7  10   1       21.97       14.58     10.73 o 
   8  10   1        0.33       -2.21     15.87 o 
   9  10   1        0.92        7.99     24.25 o 
  10  10   1        4.66       19.80     36.73 o 
 -10  11   1        0.53       -0.51     21.98 o 
  -9  11   1        5.22       -2.28     19.31 o 
  -8  11   1       25.95       49.07     17.73 o 
  -7  11   1        6.17        1.41     14.06 o 
  -6  11   1       10.33       10.94     14.78 o 
  -5  11   1      113.02      121.33      9.53 o 
  -4  11   1       94.33       76.84      7.84 o 
  -3  11   1        8.28        7.55      8.77 o 
  -2  11   1      142.37      133.79      7.34 o 
  -1  11   1      947.54      958.85     13.10 o 
   0  11   1     1411.09     1444.23     31.43 o 
   1  11   1      893.17      915.19     16.42 o 
   2  11   1      148.69      146.44      9.25 o 
   3  11   1       94.82       98.92      9.69 o 
   4  11   1        0.25        2.36      4.47 o 
   5  11   1        2.51        3.49      8.97 o 
   6  11   1        0.06       -1.23      9.03 o 
   7  11   1       43.77       60.09     15.69 o 
   8  11   1        2.20        5.76     15.52 o 
   9  11   1       17.48       40.23     24.07 o 
  10  11   1        0.38       -6.25     16.73 o 
 -10  12   1       20.17       35.55     38.90 o 
  -9  12   1        6.62       -5.75     27.93 o 
  -8  12   1        1.89       17.97     18.06 o 
  -7  12   1       19.17       21.12     15.38 o 
  -6  12   1       26.08       23.61     11.09 o 
  -5  12   1        4.13       11.93      8.97 o 
  -4  12   1       41.78       50.45      9.99 o 
  -3  12   1      215.08      209.11     10.07 o 
  -2  12   1       91.06       75.91      8.31 o 
  -1  12   1       74.31       73.88      7.77 o 
   0  12   1      380.12      378.36      8.39 o 
   1  12   1        4.63        0.08      4.21 o 
   2  12   1      104.83       86.89      9.10 o 
   3  12   1       99.23       93.66     10.31 o 
   4  12   1       84.35       78.98      9.20 o 
   5  12   1        1.15       19.04     10.08 o 
   6  12   1       13.97       32.34     13.69 o 
   7  12   1        0.13        3.07     15.34 o 
   8  12   1        0.25        8.88     20.15 o 
   9  12   1        0.94       -3.25     22.74 o 
  10  12   1        3.06       60.93     29.76 o 
 -10  13   1        9.64       35.77     29.04 o 
  -9  13   1        1.73       32.48     24.14 o 
  -8  13   1        8.70       17.68     18.65 o 
  -7  13   1        6.55        9.63     15.52 o 
  -6  13   1       48.78       42.89     12.09 o 
  -5  13   1       10.90        7.49     10.14 o 
  -4  13   1      108.73      115.87     10.73 o 
  -3  13   1       62.16       68.27      9.93 o 
  -2  13   1       14.72       22.68      9.04 o 
  -1  13   1       57.77       65.05      8.73 o 
   0  13   1       26.03       29.89      7.06 o 
   1  13   1       22.05        9.15      4.66 o 
   2  13   1      143.09      147.41     10.12 o 
   3  13   1       18.20       20.63     10.93 o 
   4  13   1      366.21      346.00     12.39 o 
   5  13   1       48.75       43.28     11.01 o 
   6  13   1        1.19       -1.15     13.80 o 
   7  13   1        9.98       22.22     16.63 o 
   8  13   1       14.80       13.07     23.19 o 
   9  13   1        0.47        7.38     26.02 o 
  10  13   1        0.03       26.85     30.56 o 
 -10  14   1        0.17       16.73     41.70 o 
  -9  14   1        0.91       26.54     26.44 o 
  -8  14   1        0.09       -9.16     17.25 o 
  -7  14   1       36.88       32.43     21.36 o 
  -6  14   1        3.25       17.37     13.89 o 
  -5  14   1        3.72        1.80      3.45 o 
  -4  14   1        0.00        2.62     11.44 o 
  -3  14   1      310.54      313.71     11.25 o 
  -2  14   1       63.12       48.16      9.87 o 
  -1  14   1       54.84       38.57      8.24 o 
   0  14   1        3.38        6.57      5.62 o 
   1  14   1      673.57      641.18     11.02 o 
   2  14   1       41.00       51.85     10.21 o 
   3  14   1        1.90       -0.52      7.22 o 
   4  14   1       78.09       74.48     12.36 o 
   5  14   1        0.70        4.27     12.55 o 
   6  14   1        1.82       22.65     17.28 o 
   7  14   1       28.86       21.03     19.32 o 
   8  14   1        0.50        8.02     16.87 o 
   9  14   1        3.55      -22.94     22.81 o 
 -10  15   1        0.08       -8.23     42.19 o 
  -9  15   1        0.12      -10.53     50.51 o 
  -8  15   1        5.43       37.89     32.20 o 
  -7  15   1        3.59        2.33     22.04 o 
  -6  15   1       66.83       82.97     15.68 o 
  -5  15   1      140.99      134.34     12.96 o 
  -4  15   1      195.26      180.68     12.29 o 
  -3  15   1        0.81        9.13     10.69 o 
  -2  15   1        2.52       16.05     11.34 o 
  -1  15   1      978.78     1012.56     15.78 o 
   0  15   1      563.39      565.95     12.68 o 
   1  15   1      384.33      405.27     10.15 o 
   2  15   1        0.10       -0.35      9.16 o 
   3  15   1        1.25       11.41     10.92 o 
   4  15   1       36.95       37.33     13.08 o 
   5  15   1        0.00        2.98      9.36 o 
   6  15   1        3.75       26.32     21.57 o 
   7  15   1       13.31       21.26     25.45 o 
   8  15   1        1.27       -8.71     25.52 o 
   9  15   1       24.18       81.60     39.61 o 
  -9  16   1        0.73       38.87     39.94 o 
  -8  16   1        0.92       29.78     36.35 o 
  -7  16   1        0.30       -9.13     28.00 o 
  -6  16   1       10.21       16.92     17.08 o 
  -5  16   1        0.07       -0.02      5.77 o 
  -4  16   1      176.76      166.95     11.83 o 
  -3  16   1      113.04      126.91     15.33 o 
  -2  16   1      774.85      812.37     16.96 o 
  -1  16   1       17.90       12.16      6.60 o 
   0  16   1      368.92      357.96     10.36 o 
   1  16   1       96.41       90.52      9.25 o 
   2  16   1       70.07       71.88     11.32 o 
   3  16   1       26.73       35.53     11.42 o 
   4  16   1        3.24       20.06     15.90 o 
   5  16   1        1.32        9.08     14.78 o 
   6  16   1        0.01       23.07     22.62 o 
   7  16   1        0.07       -0.61     25.80 o 
   8  16   1        0.00       -1.36     74.34 o 
   9  16   1        0.05       -4.36     35.70 o 
  -9  17   1        0.41        0.24      3.75 o 
  -8  17   1        7.65        4.97     37.96 o 
  -7  17   1        5.09       16.19     34.23 o 
  -6  17   1       37.07       23.07     17.44 o 
  -5  17   1       14.21       23.24     13.62 o 
  -4  17   1      121.12      103.84     11.60 o 
  -3  17   1       58.84       33.27     11.04 o 
  -2  17   1        5.80        6.65      7.90 o 
  -1  17   1        1.27        4.16      9.90 o 
   0  17   1       38.11       41.66      9.70 o 
   1  17   1        0.28       18.93      9.81 o 
   2  17   1      134.24      133.97     12.01 o 
   3  17   1        0.45       -0.44      6.35 o 
   4  17   1      119.17      125.39     13.42 o 
   5  17   1       16.34       22.07     12.75 o 
   6  17   1       11.58        2.91     21.32 o 
   7  17   1        0.49      -32.10     33.70 o 
   8  17   1        0.00      -15.00     29.64 o 
   9  17   1        0.08        9.96     42.78 o 
  -9  18   1        1.40        1.09     44.74 o 
  -8  18   1        0.48       -4.72     31.48 o 
  -7  18   1        1.55        4.55     33.85 o 
  -6  18   1        2.42       25.27     18.67 o 
  -5  18   1        0.85       -0.01     12.87 o 
  -4  18   1       38.63       43.33     12.17 o 
  -3  18   1        2.84        3.19      9.90 o 
  -2  18   1      195.54      184.72     13.55 o 
  -1  18   1       16.15       41.05     12.32 o 
   0  18   1        6.23       14.32     14.06 o 
   1  18   1       52.62       64.27     11.79 o 
   2  18   1        1.06       15.17     10.23 o 
   3  18   1        0.71        1.84     11.14 o 
   4  18   1       48.68       55.86     13.65 o 
   5  18   1        5.49       -1.74      8.17 o 
   6  18   1        0.00        3.16     28.11 o 
   7  18   1        0.29       19.97     34.85 o 
   8  18   1        0.05      -23.28     44.14 o 
  -8  19   1        2.76       11.88     40.52 o 
  -7  19   1        2.49      -12.40     41.38 o 
  -6  19   1        5.88       27.23     18.37 o 
  -5  19   1        0.64        5.63     13.46 o 
  -4  19   1       12.07       17.40     13.16 o 
  -3  19   1        2.26       12.60      9.56 o 
  -2  19   1       21.22        9.61     15.53 o 
  -1  19   1       78.06       93.04     13.52 o 
   0  19   1        3.01        3.01      8.22 o 
   1  19   1        0.77       10.34      9.88 o 
   2  19   1        8.14        8.54     10.69 o 
   3  19   1       11.02        6.66      8.29 o 
   4  19   1        5.33        5.62     14.39 o 
   5  19   1       19.40       18.60     16.30 o 
   6  19   1        3.87        1.42     33.90 o 
   7  19   1        1.59      -11.17     51.69 o 
   8  19   1        3.55       -6.37     22.00 o 
  -8  20   1        0.01        0.16     45.54 o 
  -7  20   1       14.00      -14.76     30.01 o 
  -6  20   1        2.55       34.79     19.67 o 
  -5  20   1        4.00        0.55     14.75 o 
  -4  20   1        6.08       27.12     14.74 o 
  -3  20   1        2.88       23.62     13.82 o 
  -2  20   1       71.25       94.24     15.14 o 
  -1  20   1       19.71       21.50     14.07 o 
   0  20   1        3.35       -3.31      7.86 o 
   1  20   1       76.56       71.54     14.60 o 
   2  20   1        1.66       -3.61      6.61 o 
   3  20   1       11.92       12.40     17.08 o 
   4  20   1       21.65       21.12     14.65 o 
   5  20   1        2.83       14.65     18.09 o 
   6  20   1        2.04       38.36     24.95 o 
   7  20   1        0.00        4.95     37.65 o 
  -7  21   1        0.73       -6.87     56.45 o 
  -6  21   1        2.47        5.99     19.71 o 
  -5  21   1        4.83        0.82     16.68 o 
  -4  21   1        0.46        4.02     11.66 o 
  -3  21   1        0.79       21.78     14.89 o 
  -2  21   1        9.13        9.85     13.35 o 
  -1  21   1       19.80       29.42     14.95 o 
   0  21   1       12.81       17.14     17.66 o 
   1  21   1       41.22       37.89     15.49 o 
   2  21   1        2.79       27.89     16.42 o 
   3  21   1        2.78       17.30     18.95 o 
   4  21   1        6.81        5.42     10.63 o 
   5  21   1        0.00       16.59     20.02 o 
   6  21   1        4.83       39.90     27.40 o 
   7  21   1        3.19       -2.78      8.46 o 
  -7  22   1        0.08       31.23     41.23 o 
  -6  22   1        0.01       -9.69     21.76 o 
  -5  22   1        0.15       13.61     22.33 o 
  -4  22   1        0.41       -1.19     15.03 o 
  -3  22   1        0.84       32.65     15.30 o 
  -2  22   1        0.18        1.44     13.21 o 
  -1  22   1        0.21       -5.83      9.38 o 
   0  22   1       35.14       49.41     19.31 o 
   1  22   1       31.09       37.05     19.59 o 
   2  22   1        0.06        0.75      9.49 o 
   3  22   1        5.96       21.64     20.55 o 
   4  22   1       18.18       44.58     19.54 o 
   5  22   1        1.14        7.53     20.21 o 
   6  22   1        2.59        7.16     38.02 o 
  -6  23   1        4.04       20.55     26.04 o 
  -5  23   1        0.71       -7.67     18.28 o 
  -4  23   1        0.31       10.02     19.04 o 
  -3  23   1       10.98       27.63     15.31 o 
  -2  23   1        2.20       16.56     22.80 o 
  -1  23   1        1.54       24.19     20.77 o 
   0  23   1        0.37       -5.39     18.80 o 
   1  23   1        7.89        0.08     21.19 o 
   2  23   1        4.44       51.73     31.40 o 
   3  23   1        2.95        1.07     12.00 o 
   4  23   1        0.04        2.25     15.51 o 
   5  23   1       18.27       41.59     23.20 o 
   6  23   1        6.56       -3.79      9.14 o 
  -5  24   1        2.28        1.76     13.40 o 
  -4  24   1        1.61        3.52     20.87 o 
  -3  24   1        2.34        2.21     19.01 o 
  -2  24   1       13.91       22.42     18.58 o 
  -1  24   1        0.11      -10.60     18.47 o 
   0  24   1        3.67       24.40     23.73 o 
   1  24   1        6.90       -9.73     20.34 o 
   2  24   1       14.57       23.35     25.08 o 
   3  24   1       11.74       36.31     21.45 o 
   4  24   1        0.80       12.05     22.95 o 
   5  24   1       14.35       11.09     16.76 o 
  -4  25   1        0.19        5.52     25.48 o 
  -3  25   1        0.00       21.81     24.56 o 
  -2  25   1        7.04        6.63     22.86 o 
  -1  25   1        0.59       -7.51     18.39 o 
   0  25   1        0.03        0.35     24.28 o 
   1  25   1        8.91       44.73     27.47 o 
   2  25   1        2.86       16.46     28.45 o 
   3  25   1        1.39       27.41     23.39 o 
   4  25   1        0.21       28.88     24.54 o 
  -3  26   1        0.05        9.82     25.64 o 
  -2  26   1        0.01       13.61     28.85 o 
  -1  26   1        0.10        8.87     27.62 o 
   0  26   1        5.38       66.88     41.91 o 
   1  26   1       28.98       16.09     40.18 o 
   2  26   1        0.03      -13.35     25.00 o 
   3  26   1        0.05      -13.32     16.26 o 
  -2  27   1        0.01      -12.10     29.33 o 
  -1  27   1        0.94        9.17     33.19 o 
   0  27   1        3.08        4.70     31.08 o 
   1  27   1        0.24       36.70     46.26 o 
 -12   0   2        0.66       28.94     45.36 o 
 -10   0   2      154.20      160.49     28.99 o 
  -8   0   2       61.81       78.79     24.17 o 
  -6   0   2     5483.25     5881.15     47.13 o 
  -4   0   2     8767.84     9329.03     69.68 o 
  -2   0   2      611.73      613.36     10.35 o 
   0   0   2     1922.79     1941.59     17.04 o 
   2   0   2       25.82       19.12     10.17 o 
   4   0   2      280.19      307.65      9.78 o 
   6   0   2      171.26      187.87     16.44 o 
   8   0   2      535.81      453.32     39.21 o 
  10   0   2       27.35       43.88     35.89 o 
 -12   1   2        3.28        2.50     16.01 o 
 -11   1   2        0.02       -7.15     22.69 o 
 -10   1   2       46.58       62.79     21.08 o 
  -9   1   2        7.51       16.45     15.74 o 
  -8   1   2      451.99      461.58     15.26 o 
  -7   1   2      179.86      168.24     12.05 o 
  -6   1   2     2040.94     2255.19     29.91 o 
  -5   1   2      535.71      549.18     16.32 o 
  -4   1   2      175.09      195.99      7.87 o 
  -3   1   2      479.74      443.80      8.97 o 
  -2   1   2    10915.88    11159.85     42.37 o 
  -1   1   2      140.96      135.19      7.43 o 
   0   1   2     2069.94     2057.52     13.02 o 
   1   1   2      801.15      791.22     21.28 o 
   2   1   2      764.53      810.06      9.26 o 
   3   1   2      251.57      306.91      8.58 o 
   4   1   2      895.01      905.12     11.76 o 
   5   1   2        3.99        9.43      7.02 o 
   6   1   2      224.77      227.59      9.86 o 
   7   1   2      330.73      307.08     21.70 o 
   8   1   2        0.16       23.39     16.74 o 
   9   1   2       33.71       43.62     19.91 o 
  10   1   2        3.87       10.21     32.87 o 
  11   1   2       44.01       50.27     30.03 o 
 -11   2   2       13.41       28.28     27.09 o 
 -10   2   2        7.57       18.39     17.35 o 
  -9   2   2       73.77       94.89     16.85 o 
  -8   2   2        0.16       18.92     13.75 o 
  -7   2   2       87.69       93.57     11.80 o 
  -6   2   2        2.20       29.46      8.35 o 
  -5   2   2       98.96      100.40      6.94 o 
  -4   2   2      358.43      343.46     12.24 o 
  -3   2   2        2.34        2.47      5.78 o 
  -2   2   2        3.38        5.41      4.96 o 
  -1   2   2      527.10      536.99      8.15 o 
   0   2   2       46.58       53.63      6.72 o 
   1   2   2      562.49      575.39      8.95 o 
   2   2   2      142.32      138.47      6.05 o 
   3   2   2      335.49      356.12     15.97 o 
   4   2   2       27.23       24.94      7.13 o 
   5   2   2        0.33        3.88      5.43 o 
   6   2   2       11.12        6.43      6.67 o 
   7   2   2       64.26       48.84     11.21 o 
   8   2   2        0.22        0.18     15.91 o 
   9   2   2        3.67       23.47     20.20 o 
  10   2   2        6.13       14.81     27.07 o 
  11   2   2       27.92       55.69     31.91 o 
 -11   3   2        3.56        5.51     39.81 o 
 -10   3   2       91.75       94.28     19.93 o 
  -9   3   2        4.05        6.63      5.72 o 
  -8   3   2      151.13      139.92     13.97 o 
  -7   3   2       87.26       73.52     10.00 o 
  -6   3   2     1327.55     1352.17     20.62 o 
  -5   3   2       55.82       51.01      6.52 o 
  -4   3   2      331.67      322.52      7.82 o 
  -3   3   2       70.83       76.77      6.37 o 
  -2   3   2     1748.57     1717.49     14.11 o 
  -1   3   2      142.39      137.46      8.10 o 
   0   3   2      765.70      712.55     10.87 o 
   1   3   2      197.24      197.30      7.60 o 
   2   3   2       17.29        8.47      4.91 o 
   3   3   2       78.41       73.52      9.41 o 
   4   3   2        7.02       10.99      7.09 o 
   5   3   2        0.70       10.66      6.42 o 
   6   3   2        2.81       -1.76      9.46 o 
   7   3   2       83.96       78.79     11.42 o 
   8   3   2        3.54        9.77     11.59 o 
   9   3   2        5.82        4.58     20.26 o 
  10   3   2        0.08       -0.79     27.25 o 
  11   3   2        8.31       28.74     31.98 o 
 -11   4   2        2.75        5.15     26.05 o 
 -10   4   2       38.53       18.41     25.81 o 
  -9   4   2       11.15       28.21     16.79 o 
  -8   4   2       51.98       68.69     12.49 o 
  -7   4   2       87.11       63.77     12.38 o 
  -6   4   2      926.30      927.44     10.63 o 
  -5   4   2        9.48       19.52      6.52 o 
  -4   4   2      287.26      305.37      8.27 o 
  -3   4   2      191.85      192.28      7.22 o 
  -2   4   2        3.57       10.84      4.63 o 
  -1   4   2       18.45       19.59      6.62 o 
   0   4   2       47.43       45.21      6.22 o 
   1   4   2      230.77      231.94      7.33 o 
   2   4   2      104.21       91.94      8.31 o 
   3   4   2        1.95        4.08      3.41 o 
   4   4   2      250.43      244.82      8.01 o 
   5   4   2        9.46        4.21      7.20 o 
   6   4   2        1.24       10.99     11.40 o 
   7   4   2       40.18       48.20     11.53 o 
   8   4   2       71.26       58.33     13.45 o 
   9   4   2        6.85       11.06     16.39 o 
  10   4   2       24.27       43.42     27.09 o 
  11   4   2       15.24       82.19     31.82 o 
 -11   5   2        0.81       14.82     41.06 o 
 -10   5   2        5.90        2.21     20.46 o 
  -9   5   2       29.26       36.12     23.14 o 
  -8   5   2        6.32        0.66     10.85 o 
  -7   5   2      231.39      208.79     10.85 o 
  -6   5   2       70.17       64.00      7.34 o 
  -5   5   2      277.03      253.05     11.42 o 
  -4   5   2       51.21       42.76      7.59 o 
  -3   5   2        0.11        0.84      2.68 o 
  -2   5   2       18.74       24.48      6.70 o 
  -1   5   2        0.95        1.80      3.24 o 
   0   5   2       35.01       33.79      6.29 o 
   1   5   2      527.10      560.14     10.90 o 
   2   5   2      365.51      368.89      8.24 o 
   3   5   2     1336.81     1456.42     17.99 o 
   4   5   2       92.94       99.81      8.05 o 
   5   5   2      144.52      146.71      9.40 o 
   6   5   2       66.77       61.31     10.34 o 
   7   5   2      297.90      268.43     12.86 o 
   8   5   2       19.95        3.14      7.10 o 
   9   5   2       15.08       -7.01     15.33 o 
  10   5   2        9.56       22.46     26.59 o 
  11   5   2       45.12       65.92     32.00 o 
 -11   6   2        2.82       -3.71      6.42 o 
 -10   6   2       49.61       51.55     21.63 o 
  -9   6   2       14.46       32.29     15.01 o 
  -8   6   2        1.82        1.89      6.88 o 
  -7   6   2        1.58        3.52     11.94 o 
  -6   6   2      424.28      376.94     13.12 o 
  -5   6   2       59.39       56.47      5.56 o 
  -4   6   2        0.06        4.08      6.71 o 
  -3   6   2       13.11       14.10      5.74 o 
  -2   6   2       23.20       35.60      6.52 o 
  -1   6   2       66.64       87.22      8.11 o 
   0   6   2     1140.78     1209.14     21.39 o 
   1   6   2     1108.53     1200.23     11.33 o 
   2   6   2      180.76      177.33     11.92 o 
   3   6   2       63.05       56.50      6.34 o 
   4   6   2       55.13       47.47      8.39 o 
   5   6   2       70.38       83.01     10.00 o 
   6   6   2        1.18       12.27      9.83 o 
   7   6   2       15.25       17.15     10.53 o 
   8   6   2       43.77       33.07     14.03 o 
   9   6   2        4.38        7.00     16.39 o 
  10   6   2       11.40       23.07     25.14 o 
  11   6   2        0.16       54.44     42.72 o 
 -11   7   2        7.90      -21.30     59.67 o 
 -10   7   2       54.70       47.19     34.19 o 
  -9   7   2        0.99        9.38     10.79 o 
  -8   7   2        7.06       14.76     12.75 o 
  -7   7   2       31.59       50.06     10.84 o 
  -6   7   2      368.29      377.90      8.70 o 
  -5   7   2      119.95      119.86      6.02 o 
  -4   7   2      351.23      357.05      7.90 o 
  -3   7   2      105.42      106.82      7.49 o 
  -2   7   2      377.34      383.27     24.75 o 
  -1   7   2     1088.47     1158.94     14.34 o 
   0   7   2      339.75      333.28      8.27 o 
   1   7   2        0.48       10.76     11.26 o 
   2   7   2       62.22       59.33      6.84 o 
   3   7   2      966.41      971.71     18.18 o 
   4   7   2       12.91       18.02      8.73 o 
   5   7   2      207.45      199.81      9.34 o 
   6   7   2        8.74        0.77      7.21 o 
   7   7   2        0.08       18.04     12.47 o 
   8   7   2        5.78       -2.72     12.94 o 
   9   7   2        0.01       -4.86     20.43 o 
  10   7   2       23.63       15.21     26.55 o 
  11   7   2        1.51       25.47     46.96 o 
 -11   8   2       15.30       19.15     41.50 o 
 -10   8   2        0.34       11.60     23.86 o 
  -9   8   2       23.99       23.74     19.41 o 
  -8   8   2       18.70       27.00     16.81 o 
  -7   8   2      119.99      104.47     13.57 o 
  -6   8   2       12.47       17.58      8.83 o 
  -5   8   2       36.86       37.61      7.42 o 
  -4   8   2      160.81      161.66      6.50 o 
  -3   8   2      131.10      129.42      7.26 o 
  -2   8   2       74.30       63.33      7.62 o 
  -1   8   2      366.49      376.90     10.77 o 
   0   8   2      149.06      156.82      7.74 o 
   1   8   2     2604.82     2698.35     59.87 o 
   2   8   2      256.29      258.90     11.15 o 
   3   8   2      380.62      408.03     10.96 o 
   4   8   2       76.60       73.00      9.01 o 
   5   8   2        3.87       20.73     10.49 o 
   6   8   2       93.10       91.72     12.01 o 
   7   8   2       43.41       40.76     14.82 o 
   8   8   2       17.57       23.83     16.91 o 
   9   8   2        3.50       37.40     19.35 o 
  10   8   2        0.68       23.69     26.50 o 
 -11   9   2        0.98       50.89     42.60 o 
 -10   9   2       38.71       57.54     24.78 o 
  -9   9   2       76.06       81.70     21.43 o 
  -8   9   2        1.83        0.84     12.44 o 
  -7   9   2      153.11      132.21     14.34 o 
  -6   9   2       70.00       75.40      9.13 o 
  -5   9   2       13.71       22.08      7.74 o 
  -4   9   2       51.52       40.79      6.52 o 
  -3   9   2       26.60       26.32      7.43 o 
  -2   9   2      264.35      254.46      7.24 o 
  -1   9   2       43.16       47.96      9.43 o 
   0   9   2       20.24       26.98      7.76 o 
   1   9   2      116.62       99.18      6.57 o 
   2   9   2       46.82       50.41      8.91 o 
   3   9   2       84.76       95.24      9.61 o 
   4   9   2        8.89        7.99      7.44 o 
   5   9   2        0.14        5.32      7.08 o 
   6   9   2       17.21        6.56     12.15 o 
   7   9   2       32.80       26.12     14.94 o 
   8   9   2       21.58       34.65     17.78 o 
   9   9   2        0.65       24.96     21.75 o 
  10   9   2        2.41       41.81     37.67 o 
 -11  10   2        0.54       20.57     42.70 o 
 -10  10   2       16.57       40.86     25.27 o 
  -9  10   2        0.02       26.38     20.44 o 
  -8  10   2        2.96       15.71     15.81 o 
  -7  10   2       58.41       57.30     14.22 o 
  -6  10   2      221.72      224.69      9.88 o 
  -5  10   2       64.84       67.28      8.15 o 
  -4  10   2        5.66        9.87      7.10 o 
  -3  10   2        1.49        1.54      4.93 o 
  -2  10   2        1.76       16.33      7.11 o 
  -1  10   2        0.64        0.38      1.55 o 
   0  10   2      213.95      224.45      9.35 o 
   1  10   2       53.20       59.75      7.37 o 
   2  10   2        0.49       18.95      9.63 o 
   3  10   2        1.74       11.03      8.54 o 
   4  10   2        4.24        6.03      4.63 o 
   5  10   2       18.09       20.90     10.89 o 
   6  10   2        3.99       -4.14     12.35 o 
   7  10   2       30.22        7.75     15.42 o 
   8  10   2       15.27        9.41     16.63 o 
   9  10   2        1.41       20.11     25.55 o 
  10  10   2        2.41       17.20     28.84 o 
 -11  11   2        6.80       41.87     30.47 o 
 -10  11   2       13.82       24.52     25.67 o 
  -9  11   2        0.04       19.48     28.52 o 
  -8  11   2        2.13        7.34     11.99 o 
  -7  11   2        0.22       -0.43     14.38 o 
  -6  11   2       19.61       26.93      9.68 o 
  -5  11   2       69.34       70.42      8.69 o 
  -4  11   2       20.14       29.85      7.81 o 
  -3  11   2       10.05        7.37      6.31 o 
  -2  11   2      116.58      103.81      8.67 o 
  -1  11   2      125.54      127.70      8.38 o 
   0  11   2      114.56      128.41      7.64 o 
   1  11   2        6.12       18.70      7.38 o 
   2  11   2        4.41       15.07     12.87 o 
   3  11   2        4.01       34.22      9.32 o 
   4  11   2       58.36       41.58     10.32 o 
   5  11   2        4.82       14.35     11.41 o 
   6  11   2       46.83       53.18     14.56 o 
   7  11   2       16.78       27.70     15.83 o 
   8  11   2       42.12       22.39     20.00 o 
   9  11   2        3.25       -1.68     24.41 o 
  10  11   2       57.71       97.35     41.73 o 
 -10  12   2        4.08      -12.73     25.84 o 
  -9  12   2       14.82       28.22     23.89 o 
  -8  12   2        0.03       -1.94     16.36 o 
  -7  12   2       60.82       68.14     13.27 o 
  -6  12   2       17.02       21.78     10.29 o 
  -5  12   2       46.92       49.71      9.12 o 
  -4  12   2       46.21       42.41      9.70 o 
  -3  12   2      132.01      140.59      9.62 o 
  -2  12   2        1.05       12.32      7.20 o 
  -1  12   2        0.05        0.83      7.10 o 
   0  12   2       38.00       36.96      7.17 o 
   1  12   2      240.08      268.76     12.45 o 
   2  12   2       16.23       20.62      7.84 o 
   3  12   2       49.18       45.57     12.27 o 
   4  12   2        5.28        7.35     12.84 o 
   5  12   2       54.66       53.65     11.84 o 
   6  12   2       10.91       20.10     13.77 o 
   7  12   2        0.26        0.12     14.64 o 
   8  12   2       11.15       22.17     20.99 o 
   9  12   2       12.02       15.54     25.68 o 
  10  12   2       13.44        4.74     40.02 o 
 -10  13   2       11.31       29.10     29.25 o 
  -9  13   2       31.34       55.01     24.03 o 
  -8  13   2       85.48       69.26     27.51 o 
  -7  13   2        8.83        5.83     12.35 o 
  -6  13   2        0.27        3.31     11.91 o 
  -5  13   2       63.37       70.74     11.56 o 
  -4  13   2      164.14      164.00     10.68 o 
  -3  13   2      261.79      261.59     15.00 o 
  -2  13   2       86.85       94.88      8.49 o 
  -1  13   2        0.92       -6.38      6.07 o 
   0  13   2       14.73       17.96      7.20 o 
   1  13   2       10.75       16.51      7.39 o 
   2  13   2       45.78       46.56      8.74 o 
   3  13   2       16.49       10.73      7.33 o 
   4  13   2       31.83       30.37     14.54 o 
   5  13   2       20.89       39.60     13.21 o 
   6  13   2       85.93       79.96     14.71 o 
   7  13   2       23.08       51.77     17.12 o 
   8  13   2        2.06       20.25     28.35 o 
   9  13   2        0.02       18.60     38.20 o 
  10  13   2       18.34        6.60     44.09 o 
 -10  14   2        0.64       -4.84     20.87 o 
  -9  14   2        0.10       24.50     25.97 o 
  -8  14   2        1.10       -0.26     18.28 o 
  -7  14   2       36.55       32.97     17.75 o 
  -6  14   2       78.10       85.70     14.41 o 
  -5  14   2       25.73       34.37     11.72 o 
  -4  14   2      568.87      566.76     13.02 o 
  -3  14   2       65.24       61.53      8.99 o 
  -2  14   2       20.72       30.23      8.67 o 
  -1  14   2        0.13        4.48      7.03 o 
   0  14   2       17.66        6.74      4.53 o 
   1  14   2        0.38        4.91      5.64 o 
   2  14   2        0.22        2.60     10.11 o 
   3  14   2        1.74        3.84     12.69 o 
   4  14   2        5.16       15.27     19.13 o 
   5  14   2        0.29        7.36     16.31 o 
   6  14   2       59.75       45.71     20.69 o 
   7  14   2        0.51        6.02     12.13 o 
   8  14   2       26.17       19.39     22.76 o 
   9  14   2        8.18       53.22     27.72 o 
 -10  15   2        0.77       17.43     42.04 o 
  -9  15   2       16.26       17.35     36.55 o 
  -8  15   2       14.37      -18.42     33.22 o 
  -7  15   2       88.50       74.43     18.25 o 
  -6  15   2       62.22       66.44     14.05 o 
  -5  15   2        1.34       14.00     13.12 o 
  -4  15   2       24.99       11.00      9.14 o 
  -3  15   2        2.89        3.75     11.21 o 
  -2  15   2       60.30       73.22      9.24 o 
  -1  15   2       41.81       42.64     10.13 o 
   0  15   2        7.71        5.06      7.90 o 
   1  15   2        8.55        2.87      7.36 o 
   2  15   2       18.57       16.52      7.07 o 
   3  15   2       81.26      103.43     14.76 o 
   4  15   2        8.74       28.81     17.59 o 
   5  15   2       21.46       21.83     22.27 o 
   6  15   2       19.56       17.77     20.66 o 
   7  15   2        8.52       -0.28     25.95 o 
   8  15   2       18.63       28.24     35.97 o 
   9  15   2       24.35       17.84     40.54 o 
  -9  16   2        0.12       20.66     38.70 o 
  -8  16   2        1.36       45.62     36.12 o 
  -7  16   2        0.15       18.57     19.40 o 
  -6  16   2       60.39       55.75     14.37 o 
  -5  16   2       11.76       16.20     13.13 o 
  -4  16   2        6.14       16.13     11.42 o 
  -3  16   2      168.61      171.98     11.71 o 
  -2  16   2        0.26       -4.80      9.42 o 
  -1  16   2       71.47       69.58     10.79 o 
   0  16   2        0.79       10.79     10.26 o 
   1  16   2        0.12       10.69     10.36 o 
   2  16   2        0.01       -0.87     13.78 o 
   3  16   2        4.62       11.84     12.37 o 
   4  16   2       19.26       28.51     19.02 o 
   5  16   2       42.29       37.17     18.65 o 
   6  16   2        0.36       -5.56     18.63 o 
   7  16   2       23.63        2.83     31.77 o 
   8  16   2       10.27       -1.64    201.08 o 
   9  16   2       10.12       15.67     44.09 o 
  -9  17   2       10.61       62.54     43.06 o 
  -8  17   2       43.55       81.80     37.32 o 
  -7  17   2        0.74        2.80     21.70 o 
  -6  17   2        3.03        2.45     15.57 o 
  -5  17   2      132.95      127.21     12.64 o 
  -4  17   2       12.99       28.26     12.46 o 
  -3  17   2       93.38       89.69     11.15 o 
  -2  17   2        1.37       -2.81      9.19 o 
  -1  17   2        8.47        5.61      9.53 o 
   0  17   2       13.71        4.47      7.69 o 
   1  17   2       27.38       23.09     10.02 o 
   2  17   2        0.79      -11.66     11.62 o 
   3  17   2       12.43       -1.94      9.01 o 
   4  17   2        9.56        7.11     15.86 o 
   5  17   2        1.63       10.14     23.96 o 
   6  17   2        6.98       -2.54     13.41 o 
   7  17   2       36.20       11.87     34.91 o 
   8  17   2        3.08       -8.30    367.11 o 
  -9  18   2        1.54       21.47     44.20 o 
  -8  18   2        1.88       52.64     40.66 o 
  -7  18   2        9.94       31.92     23.92 o 
  -6  18   2       36.53       56.22     16.81 o 
  -5  18   2       19.29       19.97     13.47 o 
  -4  18   2       64.88       77.18     12.22 o 
  -3  18   2        1.12        6.90      5.79 o 
  -2  18   2        0.61        5.02     11.67 o 
  -1  18   2       17.97       15.18     12.40 o 
   0  18   2       20.45       33.08     12.04 o 
   1  18   2        9.31        4.89      7.52 o 
   2  18   2       25.36       19.47     14.23 o 
   3  18   2        0.51      -11.10      9.77 o 
   4  18   2        2.98       15.39     17.45 o 
   5  18   2        0.83       16.76     17.48 o 
   6  18   2       24.68       18.08     30.62 o 
   7  18   2        1.25      -11.32     70.14 o 
   8  18   2       10.76        9.38     42.51 o 
  -8  19   2        8.88       10.53     41.66 o 
  -7  19   2       39.21       54.87     26.26 o 
  -6  19   2       11.81       38.24     17.61 o 
  -5  19   2        0.01       11.35     15.64 o 
  -4  19   2        0.65       -5.29     11.69 o 
  -3  19   2        0.04        9.17     12.52 o 
  -2  19   2        0.63        7.29     13.27 o 
  -1  19   2        7.04       11.53     14.96 o 
   0  19   2        0.26       11.83     10.72 o 
   1  19   2        3.07        1.55     11.27 o 
   2  19   2       22.09       20.35     15.27 o 
   3  19   2        0.47        1.49     16.46 o 
   4  19   2        0.02       -9.73     14.23 o 
   5  19   2        6.00       32.89     16.81 o 
   6  19   2        9.71        3.24     33.66 o 
   7  19   2        0.64      -20.28     46.54 o 
   8  19   2        0.90       22.23     41.47 o 
  -7  20   2       10.28       23.17     26.43 o 
  -6  20   2        7.93       11.41     17.98 o 
  -5  20   2       16.94       40.94     15.43 o 
  -4  20   2       24.42       31.84     14.72 o 
  -3  20   2       21.02       20.10     13.75 o 
  -2  20   2        1.10        4.87     14.07 o 
  -1  20   2        0.01        1.99      8.87 o 
   0  20   2       16.90       35.33     14.38 o 
   1  20   2       18.57        9.23     15.03 o 
   2  20   2       12.36       30.08     17.41 o 
   3  20   2        0.10       16.10     13.51 o 
   4  20   2        9.59       -8.44     14.65 o 
   5  20   2        0.05       16.42     20.59 o 
   6  20   2        4.13       34.19     26.23 o 
   7  20   2        3.20       11.26     40.99 o 
  -7  21   2        0.99        9.25     27.91 o 
  -6  21   2        1.33       16.24     24.47 o 
  -5  21   2       29.34       32.32     19.14 o 
  -4  21   2        4.35       -2.73     14.90 o 
  -3  21   2        0.22       -2.91      6.54 o 
  -2  21   2        0.55        5.45     14.86 o 
  -1  21   2       37.36       33.00     13.68 o 
   0  21   2        5.07        1.60     11.10 o 
   1  21   2       14.39       53.96     18.33 o 
   2  21   2       12.20       26.85     17.57 o 
   3  21   2        5.95       13.66     18.93 o 
   4  21   2       12.96       31.31     17.95 o 
   5  21   2        0.46       29.79     21.28 o 
   6  21   2        8.45       16.78     28.13 o 
   7  21   2        3.19       17.24     31.69 o 
  -7  22   2        5.57       32.30     29.29 o 
  -6  22   2        0.02       17.57     23.91 o 
  -5  22   2        1.65       -0.01      0.82 o 
  -4  22   2       11.57       28.56     20.20 o 
  -3  22   2        1.73        6.41     19.40 o 
  -2  22   2        8.96       28.03     17.27 o 
  -1  22   2        0.03       -6.11     21.17 o 
   0  22   2        0.56       13.18     24.97 o 
   1  22   2        4.58        6.99     25.98 o 
   2  22   2        1.07        1.41     26.81 o 
   3  22   2        1.02        6.99     33.54 o 
   4  22   2        0.00       26.19     24.12 o 
   5  22   2        0.01       11.62     25.37 o 
   6  22   2        0.00       31.38     43.79 o 
  -6  23   2        0.03       28.47     30.44 o 
  -5  23   2        3.13       16.69     19.70 o 
  -4  23   2        0.14        0.54     13.57 o 
  -3  23   2        3.40       15.69     17.65 o 
  -2  23   2        6.15        5.15      8.03 o 
  -1  23   2        2.19        2.53     14.45 o 
   0  23   2        1.19       12.44     26.60 o 
   1  23   2        0.20        0.57     10.29 o 
   2  23   2        0.85      -10.24    106.39 o 
   3  23   2        1.18       -3.06     41.01 o 
   4  23   2        2.53        5.75     25.66 o 
   5  23   2       12.75       23.74     28.45 o 
  -5  24   2        0.17        6.95     25.38 o 
  -4  24   2       10.84       28.19     23.89 o 
  -3  24   2        0.56       11.77     16.09 o 
  -2  24   2        2.52        9.04     25.33 o 
  -1  24   2        0.16        5.94     16.04 o 
   0  24   2        1.20       -2.60      6.73 o 
   1  24   2        0.51       30.09     37.07 o 
   2  24   2        0.77       69.43     38.58 o 
   3  24   2        0.01       -7.50     24.49 o 
   4  24   2        7.05       18.28     29.17 o 
   5  24   2        0.85       49.76     30.74 o 
  -4  25   2        3.80        7.66     25.99 o 
  -3  25   2        0.04        4.22     20.40 o 
  -2  25   2        0.02        3.13     16.84 o 
  -1  25   2        1.58        4.02     22.87 o 
   0  25   2        1.15      -24.88     28.84 o 
   1  25   2        7.38       17.17     26.14 o 
   2  25   2        1.62       19.00     41.39 o 
   3  25   2        0.66        0.64     11.39 o 
   4  25   2        5.39       11.05     43.58 o 
  -3  26   2        0.19       23.18     25.41 o 
  -2  26   2        0.96      -13.92     42.11 o 
  -1  26   2        1.77      -23.33     24.18 o 
   0  26   2        2.95       34.72     28.00 o 
   1  26   2        0.37       19.71     29.35 o 
   2  26   2        0.00       22.27     41.38 o 
   3  26   2        2.95       34.15     30.74 o 
  -1  27   2        0.86      -12.51     28.16 o 
   0  27   2        0.52        1.29     12.07 o 
   1  27   2        0.62      -10.60     19.74 o 
 -11   0   3       15.16       26.43     36.96 o 
  -9   0   3        7.22       29.02     33.92 o 
  -7   0   3        5.14       65.61     16.82 o 
  -5   0   3      225.27      256.92     14.32 o 
  -3   0   3    10823.38    11257.66    115.78 o 
  -1   0   3     2846.45     2913.80     25.55 o 
   1   0   3      259.54      272.07     16.47 o 
   3   0   3       27.97       23.20      9.55 o 
   5   0   3       31.86       45.69     10.44 o 
   7   0   3      287.60      236.21     23.21 o 
   9   0   3        7.78      -10.38     40.34 o 
 -12   1   3        2.64       30.27     36.92 o 
 -11   1   3        0.09       13.22     29.21 o 
 -10   1   3        0.28       18.85     19.57 o 
  -9   1   3        0.02       -2.14     15.07 o 
  -8   1   3      219.39      206.93     14.54 o 
  -7   1   3     1063.88     1102.22     19.27 o 
  -6   1   3      142.63      123.49      7.81 o 
  -5   1   3      539.11      517.02      9.60 o 
  -4   1   3      892.88      939.65     17.74 o 
  -3   1   3       42.20      126.89     25.40 o 
  -2   1   3        1.46        9.05      6.25 o 
  -1   1   3      816.25      850.03     16.73 o 
   0   1   3      503.14      493.27     14.45 o 
   1   1   3      209.03      233.50      8.78 o 
   2   1   3     2382.19     2470.21     37.19 o 
   3   1   3       10.83        5.42      5.30 o 
   4   1   3      454.34      431.41      8.27 o 
   5   1   3       35.05       39.36      7.50 o 
   6   1   3       16.07       20.70      7.48 o 
   7   1   3       92.35       99.31     12.77 o 
   8   1   3       31.75       23.95     17.79 o 
   9   1   3        0.11        1.20     10.63 o 
  10   1   3      156.46      242.38     36.74 o 
  11   1   3       10.28       60.76     32.79 o 
 -12   2   3       29.91       22.01     64.89 o 
 -11   2   3        3.14        7.04     26.59 o 
 -10   2   3      124.66      136.58     20.74 o 
  -9   2   3        1.76       13.62     16.53 o 
  -8   2   3      214.59      196.42     14.21 o 
  -7   2   3        3.34       50.20     12.06 o 
  -6   2   3      139.07      140.42      7.61 o 
  -5   2   3       35.94       38.34      6.00 o 
  -4   2   3        2.69        8.38      7.54 o 
  -3   2   3      433.43      468.72     10.51 o 
  -2   2   3     1820.32     1703.09     15.28 o 
  -1   2   3      101.31      122.63      8.64 o 
   0   2   3       37.38       34.99      7.62 o 
   1   2   3      179.94      179.22      9.29 o 
   2   2   3      122.85      120.80      7.23 o 
   3   2   3       45.27       40.12      7.46 o 
   4   2   3      195.23      194.37      9.31 o 
   5   2   3        4.25       15.64      8.86 o 
   6   2   3      969.16      887.44     18.04 o 
   7   2   3       47.68       47.90     12.46 o 
   8   2   3        1.78       20.03     14.03 o 
   9   2   3        3.51       -3.03     18.58 o 
  10   2   3       44.01      105.51     27.30 o 
  11   2   3        6.80       13.89     37.08 o 
 -11   3   3        0.89       18.45     27.06 o 
 -10   3   3       20.57       30.02     20.99 o 
  -9   3   3        0.25       -4.59     11.03 o 
  -8   3   3       23.68       29.91     14.00 o 
  -7   3   3     1894.26     1873.05     19.02 o 
  -6   3   3      207.46      221.09      6.87 o 
  -5   3   3      404.48      396.79      7.53 o 
  -4   3   3      641.65      639.63      9.26 o 
  -3   3   3        0.15        1.88      5.18 o 
  -2   3   3       48.80       43.67      5.41 o 
  -1   3   3     1519.68     1481.01     23.92 o 
   0   3   3     1064.29      983.97      8.96 o 
   1   3   3      964.89     1006.11     11.67 o 
   2   3   3     1890.43     1873.49     22.55 o 
   3   3   3      157.01      146.37      7.17 o 
   4   3   3      384.68      364.95      9.94 o 
   5   3   3       74.74       86.47      9.42 o 
   6   3   3       70.55       64.36     10.42 o 
   7   3   3      140.90      119.89     12.66 o 
   8   3   3       31.04       35.17     14.68 o 
   9   3   3       17.00       17.15     20.51 o 
  10   3   3        1.55       50.21     27.36 o 
  11   3   3       71.66      146.31     32.42 o 
 -11   4   3        1.43        2.00     37.31 o 
 -10   4   3       32.67       54.49     21.22 o 
  -9   4   3       10.33       19.33     17.68 o 
  -8   4   3       59.90       71.31     14.46 o 
  -7   4   3       46.54       61.33      9.04 o 
  -6   4   3      564.94      556.42     10.62 o 
  -5   4   3       97.76      101.71      5.88 o 
  -4   4   3       40.46       36.51      6.93 o 
  -3   4   3     1208.04     1256.20     20.32 o 
  -2   4   3      323.88      329.39      7.81 o 
  -1   4   3      666.98      671.18      8.90 o 
   0   4   3      473.87      483.00      7.91 o 
   1   4   3      252.54      245.14      8.12 o 
   2   4   3       14.31       23.89      7.55 o 
   3   4   3        2.49        1.45      4.44 o 
   4   4   3      142.96      133.32      7.23 o 
   5   4   3        6.89       14.92      9.37 o 
   6   4   3       49.87       43.97     10.27 o 
   7   4   3      164.26      155.22     12.96 o 
   8   4   3       24.23       12.56     11.81 o 
   9   4   3        0.41       -7.62     16.53 o 
  10   4   3        2.14       26.65     28.02 o 
  11   4   3        0.14        1.19     11.95 o 
 -11   5   3       13.11        6.68     28.08 o 
 -10   5   3       47.26       72.80     21.50 o 
  -9   5   3        1.53       18.03     19.06 o 
  -8   5   3       49.30       38.44     12.50 o 
  -7   5   3       13.15       22.01      8.75 o 
  -6   5   3      526.81      557.24      9.67 o 
  -5   5   3      342.42      324.52      6.45 o 
  -4   5   3      202.80      212.73      6.80 o 
  -3   5   3      662.48      693.74      9.33 o 
  -2   5   3      130.23      127.76      7.20 o 
  -1   5   3      102.81       97.02      7.26 o 
   0   5   3       75.51       75.01      6.15 o 
   1   5   3      531.62      531.03     10.73 o 
   2   5   3        3.08       12.05      8.34 o 
   3   5   3      175.87      165.50      6.64 o 
   4   5   3        1.09        5.25      4.48 o 
   5   5   3       38.70       48.29      8.37 o 
   6   5   3        4.73        4.56      3.67 o 
   7   5   3       17.07       35.85     11.92 o 
   8   5   3        2.32        3.54      7.08 o 
   9   5   3        5.13       23.77     17.09 o 
  10   5   3      171.52      225.26     42.64 o 
 -11   6   3       14.76       21.71     28.42 o 
 -10   6   3       29.93       56.71     22.05 o 
  -9   6   3        0.12        7.93     19.02 o 
  -8   6   3        0.42        9.25     12.20 o 
  -7   6   3        6.51       19.10      9.31 o 
  -6   6   3      558.12      514.23     14.61 o 
  -5   6   3      139.19      131.87      5.99 o 
  -4   6   3      213.31      221.53      6.11 o 
  -3   6   3     3049.05     3209.04     34.75 o 
  -2   6   3        1.76        7.20      5.52 o 
  -1   6   3      825.56      873.34     11.99 o 
   0   6   3      362.02      359.43      9.76 o 
   1   6   3       13.10       17.96      6.24 o 
   2   6   3        3.41        2.52      7.13 o 
   3   6   3       41.10       50.88      7.45 o 
   4   6   3      119.65      115.59      8.18 o 
   5   6   3       15.26       13.28      7.40 o 
   6   6   3        4.15       10.85      9.75 o 
   7   6   3      115.05      105.64     12.93 o 
   8   6   3       63.95       64.51     14.57 o 
   9   6   3        6.10        4.24     17.21 o 
  10   6   3       46.80       86.17     27.54 o 
 -11   7   3        0.25      -11.76     25.92 o 
 -10   7   3        4.82        6.11     29.60 o 
  -9   7   3        0.10        5.45     14.37 o 
  -8   7   3       67.84       64.32     13.29 o 
  -7   7   3      555.75      548.58     10.17 o 
  -6   7   3      394.23      372.09      7.57 o 
  -5   7   3        0.77        0.74      3.17 o 
  -4   7   3       30.22       29.85      5.64 o 
  -3   7   3        9.78       10.96      5.36 o 
  -2   7   3       31.45       32.83      6.82 o 
  -1   7   3     1075.94     1080.71     29.57 o 
   0   7   3       79.47       71.41      6.70 o 
   1   7   3      522.70      526.24     21.03 o 
   2   7   3      165.29      143.22      7.28 o 
   3   7   3       98.50       94.38      8.18 o 
   4   7   3       18.43       20.67      8.57 o 
   5   7   3       34.02       36.26      8.09 o 
   6   7   3       42.47       53.90     10.99 o 
   7   7   3       85.46       71.48     15.27 o 
   8   7   3        0.86        1.91     10.89 o 
   9   7   3        2.17       14.35     21.46 o 
  10   7   3       98.66      119.33     27.24 o 
 -11   8   3        4.43       -5.09     29.31 o 
 -10   8   3        8.34       11.25     28.34 o 
  -9   8   3       50.33       43.94     19.23 o 
  -8   8   3        5.42        5.82     14.91 o 
  -7   8   3      154.06      139.69     10.39 o 
  -6   8   3      323.10      326.01      7.69 o 
  -5   8   3       92.53       93.53      6.34 o 
  -4   8   3        1.04        9.74      6.02 o 
  -3   8   3      186.33      177.62      6.88 o 
  -2   8   3      113.56      101.20      6.34 o 
  -1   8   3     1889.81     1951.91     27.64 o 
   0   8   3        2.92        4.42      7.26 o 
   1   8   3      216.59      208.09     10.40 o 
   2   8   3       67.74       63.44      7.57 o 
   3   8   3       23.25       27.92      8.04 o 
   4   8   3        0.48        8.61     10.44 o 
   5   8   3       20.46       23.59     10.83 o 
   6   8   3      203.55      196.47     14.35 o 
   7   8   3        3.61        0.78     16.22 o 
   8   8   3       15.53       29.14     17.98 o 
   9   8   3        6.26        1.01     23.99 o 
  10   8   3       16.89       39.46     28.02 o 
 -11   9   3        6.12       25.14     41.25 o 
 -10   9   3       28.29       43.36     24.21 o 
  -9   9   3        2.08       -0.21     20.46 o 
  -8   9   3       13.96       19.42     15.23 o 
  -7   9   3      257.96      259.97     11.43 o 
  -6   9   3        6.52       11.41      9.82 o 
  -5   9   3      252.04      247.50      8.28 o 
  -4   9   3      613.18      603.75      8.62 o 
  -3   9   3      434.28      423.46     13.27 o 
  -2   9   3       74.63       79.26      6.97 o 
  -1   9   3        5.43        1.48      3.50 o 
   0   9   3       58.76       61.56      7.02 o 
   1   9   3      766.65      820.70     12.67 o 
   2   9   3       82.55       62.90      9.60 o 
   3   9   3      248.41      241.92      8.53 o 
   4   9   3        1.84        1.55      6.35 o 
   5   9   3        4.18       10.88     10.89 o 
   6   9   3       24.42       23.28     14.17 o 
   7   9   3       50.57       46.37     16.49 o 
   8   9   3        1.41       -2.85     11.92 o 
   9   9   3        3.22        8.44     24.80 o 
  10   9   3       46.63       46.40     27.30 o 
 -11  10   3        6.25       13.52     42.25 o 
 -10  10   3        0.96       13.60     24.43 o 
  -9  10   3       69.50       77.60     21.49 o 
  -8  10   3        0.07        3.61     25.70 o 
  -7  10   3       75.29       85.43     11.31 o 
  -6  10   3        5.95       30.75      9.70 o 
  -5  10   3      157.88      146.24      8.85 o 
  -4  10   3      224.15      220.48      7.99 o 
  -3  10   3      865.73      886.78     18.14 o 
  -2  10   3      646.44      672.03     15.93 o 
  -1  10   3      458.12      492.77      9.76 o 
   0  10   3       27.06       36.53      6.10 o 
   1  10   3       31.33       23.93      7.80 o 
   2  10   3       12.53       13.52      8.04 o 
   3  10   3        4.64        9.05      8.64 o 
   4  10   3       30.31       35.88      8.89 o 
   5  10   3       23.03       42.13     12.43 o 
   6  10   3       34.91       48.58     14.94 o 
   7  10   3       35.31       29.36     16.87 o 
   8  10   3       34.70       44.05     19.55 o 
   9  10   3       11.59       12.14     25.18 o 
  10  10   3       22.93       47.24     28.99 o 
 -11  11   3       11.22       92.06     43.74 o 
 -10  11   3       34.54       41.88     26.52 o 
  -9  11   3       18.60       35.01     21.85 o 
  -8  11   3       11.76       18.44     17.95 o 
  -7  11   3        3.76       15.98     11.00 o 
  -6  11   3      352.02      378.96     13.09 o 
  -5  11   3      297.49      283.54     13.52 o 
  -4  11   3        4.02        5.16      8.08 o 
  -3  11   3       17.21       18.13      7.85 o 
  -2  11   3      208.36      219.74     11.53 o 
  -1  11   3       47.14       42.36      7.40 o 
   0  11   3       14.58       12.47      8.11 o 
   1  11   3        8.88       17.93      8.85 o 
   2  11   3       57.05       65.65      8.85 o 
   3  11   3       41.25       23.72      6.64 o 
   4  11   3        1.26        9.74     10.45 o 
   5  11   3        0.93        2.95      5.81 o 
   6  11   3        0.99      -16.30     14.72 o 
   7  11   3        6.98       -5.30     16.90 o 
   8  11   3       14.21       32.65     20.56 o 
   9  11   3       50.42       57.10     26.11 o 
  10  11   3       68.34       68.90     31.01 o 
 -10  12   3        0.64       28.35     28.09 o 
  -9  12   3       19.49       35.74     21.32 o 
  -8  12   3        2.93        6.70     20.19 o 
  -7  12   3      171.78      184.68     12.32 o 
  -6  12   3      444.35      460.68     20.52 o 
  -5  12   3      268.44      261.38      9.73 o 
  -4  12   3       97.80       99.74      9.36 o 
  -3  12   3       60.65       62.24      8.05 o 
  -2  12   3        1.40        0.01      5.17 o 
  -1  12   3       18.74       20.74      7.86 o 
   0  12   3       33.61       38.12      9.11 o 
   1  12   3       13.34       13.97      5.89 o 
   2  12   3       21.08       30.90     10.51 o 
   3  12   3        0.39        7.16      8.37 o 
   4  12   3        7.40        2.07      9.36 o 
   5  12   3        0.14       10.25     12.76 o 
   6  12   3        0.51        3.98     11.67 o 
   7  12   3        5.92        9.08     17.37 o 
   8  12   3        5.81       15.32     21.56 o 
   9  12   3        0.01       -1.06     21.86 o 
 -10  13   3       24.63       21.25     28.56 o 
  -9  13   3       15.22       41.79     24.74 o 
  -8  13   3       97.61       91.09     19.39 o 
  -7  13   3       24.68       36.69     12.71 o 
  -6  13   3       89.24       93.16     12.98 o 
  -5  13   3       31.24       33.24     11.67 o 
  -4  13   3       54.44       50.15     10.16 o 
  -3  13   3        3.93       10.28      7.46 o 
  -2  13   3       73.67       80.76      8.12 o 
  -1  13   3      209.60      190.69      8.16 o 
   0  13   3        6.99        9.41      7.15 o 
   1  13   3      111.99      100.24      9.30 o 
   2  13   3       50.33       46.45      8.86 o 
   3  13   3       61.40       44.97     11.11 o 
   4  13   3        0.23       -1.57     10.73 o 
   5  13   3       19.99       33.84     13.51 o 
   6  13   3        7.50       17.11     13.92 o 
   7  13   3       11.50       25.94     18.35 o 
   8  13   3        7.29        3.78     14.91 o 
   9  13   3        0.03       30.69     29.14 o 
 -10  14   3        0.85       36.22     30.74 o 
  -9  14   3      123.28      133.89     26.13 o 
  -8  14   3       28.80       28.62     28.04 o 
  -7  14   3      140.82      159.41     15.39 o 
  -6  14   3       28.10       42.18     13.32 o 
  -5  14   3      114.00      121.52     12.44 o 
  -4  14   3       41.28       41.10     10.48 o 
  -3  14   3       29.02       29.29      9.00 o 
  -2  14   3      187.06      190.75      9.41 o 
  -1  14   3      181.42      181.40      9.64 o 
   0  14   3       23.22       18.34      9.68 o 
   1  14   3       25.44       22.97      9.15 o 
   2  14   3       28.33       45.28      9.43 o 
   3  14   3       46.54       30.23     14.27 o 
   4  14   3        1.38       22.28     16.04 o 
   5  14   3        5.20       11.11     19.27 o 
   6  14   3       37.34       35.54     16.49 o 
   7  14   3        3.41        9.59     17.11 o 
   8  14   3        0.49       13.16     25.27 o 
   9  14   3       26.66       14.06     30.98 o 
  -9  15   3       23.60       18.81     38.16 o 
  -8  15   3        8.96       20.10     52.40 o 
  -7  15   3      163.78      150.52     15.84 o 
  -6  15   3       31.68       42.48     14.39 o 
  -5  15   3      284.25      295.67     14.26 o 
  -4  15   3       31.10       43.34     10.43 o 
  -3  15   3       14.53        0.76      4.30 o 
  -2  15   3       78.17       90.47      9.04 o 
  -1  15   3        1.46        7.66     10.32 o 
   0  15   3       22.44       17.43      7.29 o 
   1  15   3       23.33       24.35      9.24 o 
   2  15   3       18.96       12.39      7.79 o 
   3  15   3        5.13        0.44      5.02 o 
   4  15   3       48.18       36.09     16.87 o 
   5  15   3       25.37       36.36     19.16 o 
   6  15   3       11.31       30.61     22.68 o 
   7  15   3        2.00       26.09     27.21 o 
   8  15   3       17.81       37.33     38.98 o 
   9  15   3       18.66       35.00     30.97 o 
  -7  16   3       46.81       58.08     20.09 o 
  -6  16   3      155.50      135.63     18.63 o 
  -5  16   3      150.52      151.33     17.49 o 
  -4  16   3       57.32       48.50     13.89 o 
  -3  16   3       24.17       28.03     13.69 o 
  -2  16   3       89.18       92.25     11.84 o 
  -1  16   3        0.11       10.54     11.07 o 
   0  16   3        7.91       13.21     12.11 o 
   1  16   3        5.90        8.98      8.25 o 
   2  16   3        0.93        0.43      4.74 o 
   3  16   3        5.16       14.99     13.47 o 
   4  16   3       52.35       66.34     19.30 o 
   5  16   3        6.87       18.23     21.57 o 
   6  16   3       62.65       39.96     24.27 o 
   7  16   3        1.63       32.14     33.43 o 
   8  16   3       10.77      -11.44     29.40 o 
  -7  17   3        0.62        6.70     21.05 o 
  -6  17   3        7.69       16.98     18.03 o 
  -5  17   3       71.21       69.67     15.24 o 
  -4  17   3       12.61       22.25     12.92 o 
  -3  17   3        3.65       11.04     12.86 o 
  -2  17   3        9.19        7.08      9.01 o 
  -1  17   3       31.44       38.97     11.96 o 
   0  17   3       37.43       49.79     14.30 o 
   1  17   3       29.01       44.27     14.12 o 
   2  17   3       21.39       36.66     17.51 o 
   3  17   3       32.55       19.94     14.86 o 
   4  17   3       17.18        6.41      9.98 o 
   5  17   3       24.27       38.55     22.34 o 
   6  17   3        0.02       -4.56     24.61 o 
   7  17   3        6.63       17.08     35.47 o 
   8  17   3        1.27        7.41     42.68 o 
  -7  18   3       20.91       31.98     25.00 o 
  -6  18   3       17.01       29.10     17.24 o 
  -5  18   3        1.85        2.15     15.31 o 
  -4  18   3        0.22        2.52     14.19 o 
  -3  18   3        7.69       -0.16      7.12 o 
  -2  18   3       58.81       57.09     13.18 o 
  -1  18   3       37.32       55.40     13.23 o 
   0  18   3        0.37        8.59     11.74 o 
   1  18   3        4.70        9.68     14.85 o 
   2  18   3        5.24       15.67     19.10 o 
   3  18   3       18.35        6.98     12.11 o 
   4  18   3        7.74       30.12     22.67 o 
   5  18   3       26.21       27.48     24.78 o 
   6  18   3       18.16       14.28     31.91 o 
   7  18   3        1.80       25.42     35.67 o 
   8  18   3        9.21       -4.64     33.82 o 
  -7  19   3       46.67       53.38     21.97 o 
  -6  19   3       23.05       35.67     18.30 o 
  -5  19   3        0.23        0.74     12.49 o 
  -4  19   3       39.19       65.16     16.48 o 
  -3  19   3       18.16       21.03     14.85 o 
  -2  19   3        3.72       24.07     14.34 o 
  -1  19   3       16.36       18.62     13.29 o 
   0  19   3        9.61       29.04     12.80 o 
   1  19   3        0.46       16.65     15.65 o 
   2  19   3        9.12        0.36      5.06 o 
   3  19   3        0.81       21.57     21.65 o 
   4  19   3        0.74        1.63     19.28 o 
   5  19   3       26.13       36.28     27.27 o 
   6  19   3        2.46       42.95     36.46 o 
   7  19   3        0.89       40.20     41.66 o 
  -8  20   3        7.67       21.01     42.65 o 
  -7  20   3        3.12       21.47     22.92 o 
  -6  20   3        0.01        3.38     23.43 o 
  -5  20   3       10.02        5.56     19.60 o 
  -4  20   3        1.97      -12.65     14.19 o 
  -3  20   3        0.02       20.43     16.75 o 
  -2  20   3       42.21       47.78     14.77 o 
  -1  20   3       16.98       16.88     14.60 o 
   0  20   3        1.14       -7.30     10.93 o 
   1  20   3        0.70       -0.96     16.97 o 
   2  20   3        2.82       -8.83     21.20 o 
   3  20   3       10.16        2.25     25.65 o 
   4  20   3        6.91       16.04     25.67 o 
   5  20   3        0.51       22.43     32.22 o 
   6  20   3        5.78        9.70     37.82 o 
   7  20   3        0.70       41.49     42.18 o 
  -7  21   3        1.04       17.25     24.73 o 
  -6  21   3        0.96       10.59     19.98 o 
  -5  21   3       28.80       46.59     24.95 o 
  -4  21   3        3.88        0.28      7.18 o 
  -3  21   3       10.26        9.66     17.06 o 
  -2  21   3        2.33        5.98     20.56 o 
  -1  21   3        4.39       23.43     18.67 o 
   0  21   3       11.38       20.49     16.67 o 
   1  21   3        7.47       30.29     18.54 o 
   2  21   3        1.03       17.81     24.25 o 
   3  21   3        0.71        4.73      6.05 o 
   4  21   3        0.51       -1.68      6.55 o 
   5  21   3        2.94       23.77     35.46 o 
   6  21   3        4.12      -35.51     32.76 o 
  -7  22   3        2.65       22.16     38.13 o 
  -6  22   3       13.47       18.32     23.23 o 
  -5  22   3       30.90       56.91     22.13 o 
  -4  22   3        0.19        9.76     23.90 o 
  -3  22   3        5.09       12.13     19.92 o 
  -2  22   3       24.70       45.97     17.64 o 
  -1  22   3        2.86        4.58     15.37 o 
   0  22   3        3.19       16.33     16.66 o 
   1  22   3        0.28      -25.83     22.38 o 
   2  22   3        1.47       11.26     26.33 o 
   3  22   3        0.99       48.15     35.32 o 
   4  22   3        0.02        1.26     25.04 o 
   5  22   3        2.78       20.15     39.01 o 
   6  22   3        1.04        2.99     35.70 o 
  -6  23   3        5.46       40.43     25.14 o 
  -5  23   3       22.74       18.62     22.25 o 
  -4  23   3        2.78       -4.93     25.03 o 
  -3  23   3       16.09       22.99     20.42 o 
  -2  23   3        1.04        5.98     21.55 o 
  -1  23   3        6.40        4.71     20.86 o 
   0  23   3       23.16       38.19     18.31 o 
   1  23   3        8.12       20.85     22.55 o 
   2  23   3       15.20       20.75     23.76 o 
   3  23   3        5.18       23.00     37.66 o 
   4  23   3        2.35        7.99     27.97 o 
   5  23   3        9.04       44.12     42.86 o 
  -5  24   3        0.02        2.71     25.74 o 
  -4  24   3        1.38        5.86     24.70 o 
  -3  24   3        0.30      -11.62     20.49 o 
  -2  24   3        0.03       25.51     21.05 o 
  -1  24   3       23.49       50.29     21.44 o 
   0  24   3        1.59       12.73     25.18 o 
   1  24   3        2.58       -1.63     17.75 o 
   2  24   3        0.61       21.84     25.89 o 
   3  24   3        0.39       19.72     38.99 o 
   4  24   3        0.00       11.16     28.01 o 
  -4  25   3       11.08       42.62     27.89 o 
  -3  25   3        0.10       -8.24     26.63 o 
  -2  25   3        0.10       16.22     25.08 o 
  -1  25   3        2.89       -9.24     23.23 o 
   0  25   3        1.63      -14.59     24.47 o 
   1  25   3        1.01       21.89     27.16 o 
   2  25   3        0.29       -3.17     13.58 o 
   3  25   3        0.06       31.01     40.31 o 
  -3  26   3        0.12       26.66     29.12 o 
  -2  26   3        0.07        4.61     22.74 o 
  -1  26   3        0.82       21.47     29.77 o 
   0  26   3        0.20       18.84     28.43 o 
   1  26   3        0.01       -6.61     21.85 o 
   2  26   3        0.08       -1.49     36.89 o 
 -12   0   4        4.16       55.18     46.54 o 
 -10   0   4      246.83      275.44     58.59 o 
  -8   0   4       21.29       24.39     26.12 o 
  -6   0   4        0.74        1.05     13.72 o 
  -4   0   4     1486.52     1581.47     19.03 o 
  -2   0   4     1361.28     1427.18     59.62 o 
   0   0   4     1646.31     1801.59     39.54 o 
   2   0   4     1792.75     2056.29     47.40 o 
   4   0   4      334.47      333.93     11.56 o 
   6   0   4       22.54       39.33     13.67 o 
   8   0   4        7.46       27.03     26.53 o 
 -12   1   4       40.50       51.62     32.05 o 
 -11   1   4        1.71       34.64     26.17 o 
 -10   1   4        0.36       14.95     19.49 o 
  -9   1   4       79.61      113.64     16.78 o 
  -8   1   4       99.60      108.26     16.24 o 
  -7   1   4      170.02      143.34      9.12 o 
  -6   1   4      352.47      343.65      8.90 o 
  -5   1   4      441.68      434.72      8.68 o 
  -4   1   4       13.38       23.42      6.22 o 
  -3   1   4     2015.36     2188.34     21.06 o 
  -2   1   4      646.53      624.55     13.13 o 
  -1   1   4      197.97      184.33      7.50 o 
   0   1   4     3232.54     3358.46     20.86 o 
   1   1   4        0.48        6.58      7.75 o 
   2   1   4      678.44      699.00     12.70 o 
   3   1   4      111.46      105.86      6.43 o 
   4   1   4      151.21      154.33      8.57 o 
   5   1   4       10.56       19.77      8.32 o 
   6   1   4       19.62       10.53      9.85 o 
   7   1   4       11.71       14.31      8.84 o 
   8   1   4        0.03       18.20     17.79 o 
   9   1   4       10.42       35.87     23.30 o 
  10   1   4        5.30       13.04     29.41 o 
 -12   2   4        0.10       20.20     26.31 o 
 -11   2   4       44.53       38.53     26.83 o 
 -10   2   4        4.05      -17.06     22.23 o 
  -9   2   4      108.01      131.02     16.60 o 
  -8   2   4       46.20       59.31     15.09 o 
  -7   2   4      373.78      370.58     13.53 o 
  -6   2   4       36.06       40.12      8.83 o 
  -5   2   4       12.19       16.25      6.30 o 
  -4   2   4        0.12       -0.55      1.71 o 
  -3   2   4       14.42       25.46      7.42 o 
  -2   2   4       74.04       74.84      6.72 o 
  -1   2   4      142.52      145.87      7.99 o 
   0   2   4       65.81       85.99      8.49 o 
   1   2   4     1525.20     1563.98     15.81 o 
   2   2   4      260.68      246.33     10.60 o 
   3   2   4      346.87      351.48      7.95 o 
   4   2   4       38.88       32.86      8.15 o 
   5   2   4      175.10      161.49      9.96 o 
   6   2   4        0.34        2.64     11.45 o 
   7   2   4        7.30        0.04     13.84 o 
   8   2   4        0.77       16.35     15.68 o 
   9   2   4       15.83       12.70     22.45 o 
  10   2   4       12.04       -7.33     27.40 o 
 -11   3   4        0.33       41.58     26.30 o 
 -10   3   4        0.52       12.96     19.37 o 
  -9   3   4       66.16       69.37     16.63 o 
  -8   3   4        4.19       11.22     14.11 o 
  -7   3   4       18.47       22.25      9.18 o 
  -6   3   4      227.84      230.79      8.56 o 
  -5   3   4        6.46        6.36      5.23 o 
  -4   3   4      246.03      250.54      6.22 o 
  -3   3   4       86.00       90.08      8.81 o 
  -2   3   4      238.57      230.04     10.81 o 
  -1   3   4      280.66      254.19     16.74 o 
   0   3   4      170.09      190.42      6.76 o 
   1   3   4       20.74       16.46      8.47 o 
   2   3   4        3.23        0.67      8.14 o 
   3   3   4       54.14       43.72      7.58 o 
   4   3   4       35.33       35.26      8.12 o 
   5   3   4        1.10       -3.02     10.93 o 
   6   3   4        6.85       12.67     10.87 o 
   7   3   4       46.93       48.25     13.76 o 
   8   3   4        2.02       -0.85     11.40 o 
   9   3   4        0.18       -7.78     28.00 o 
  10   3   4        0.74       34.29     28.69 o 
 -11   4   4        0.00      -10.16     25.89 o 
 -10   4   4       60.14       73.42     20.93 o 
  -9   4   4       36.94       68.28     17.25 o 
  -8   4   4       12.68       16.08     14.73 o 
  -7   4   4      466.13      484.38     10.95 o 
  -6   4   4       59.75       53.41      6.48 o 
  -5   4   4        3.39        3.32      3.18 o 
  -4   4   4      614.72      638.84      8.26 o 
  -3   4   4       52.89       44.26      6.61 o 
  -2   4   4        2.38       -2.20      6.57 o 
  -1   4   4        3.62       -0.55      3.48 o 
   0   4   4     1158.34     1152.20     17.48 o 
   1   4   4       53.01       73.39      7.47 o 
   2   4   4        4.84        7.34      6.84 o 
   3   4   4       39.11       51.45      6.50 o 
   4   4   4        1.73       10.00      6.46 o 
   5   4   4        0.72        7.76      6.05 o 
   6   4   4       25.66       21.60      9.64 o 
   7   4   4        3.38        4.12     11.83 o 
   8   4   4        5.51        3.75     14.74 o 
   9   4   4       36.47       54.20     18.56 o 
  10   4   4       83.43       74.75     29.82 o 
 -11   5   4        1.10        9.88     36.71 o 
 -10   5   4        7.14       38.43     20.79 o 
  -9   5   4       26.61       17.96     20.50 o 
  -8   5   4        4.41        8.77     13.49 o 
  -7   5   4       26.51       41.93      8.45 o 
  -6   5   4       20.85       13.69      5.03 o 
  -5   5   4      120.59      119.58      5.90 o 
  -4   5   4      463.12      502.36      7.97 o 
  -3   5   4     2425.57     2601.10     25.10 o 
  -2   5   4      589.86      601.87      9.32 o 
  -1   5   4      467.89      467.39     10.71 o 
   0   5   4       40.49       35.40      6.31 o 
   1   5   4      183.70      160.08      7.44 o 
   2   5   4       19.22       14.06      9.52 o 
   3   5   4       18.88       22.06      6.79 o 
   4   5   4       19.47       22.42      8.29 o 
   5   5   4       14.15       10.24      6.61 o 
   6   5   4       11.19       17.88     10.21 o 
   7   5   4       45.90       49.72     13.32 o 
   8   5   4        8.44       18.39     15.99 o 
   9   5   4       41.30       62.18     19.19 o 
  10   5   4        5.50       -0.76     25.35 o 
 -11   6   4       12.53        7.92     22.03 o 
 -10   6   4        0.63       -8.93     21.87 o 
  -9   6   4        1.43        5.33      8.03 o 
  -8   6   4       45.12       41.63     12.25 o 
  -7   6   4       17.06       31.01      8.26 o 
  -6   6   4      130.28      113.51      6.84 o 
  -5   6   4      231.87      238.92      6.69 o 
  -4   6   4        0.69        9.66      4.88 o 
  -3   6   4     2179.73     2221.99     16.03 o 
  -2   6   4       27.17       19.04      5.72 o 
  -1   6   4      601.73      622.71     20.44 o 
   0   6   4      127.86      115.39      7.89 o 
   1   6   4       37.71       24.22      7.95 o 
   2   6   4        7.69        4.63      5.30 o 
   3   6   4      121.17      104.63      7.61 o 
   4   6   4       13.67        9.59      5.16 o 
   5   6   4      123.39      117.07      9.01 o 
   6   6   4        0.82        7.26     12.04 o 
   7   6   4       53.83       55.05     13.14 o 
   8   6   4        9.43       -0.02     17.01 o 
   9   6   4      164.17      147.45     19.53 o 
  10   6   4       39.00       48.28     27.78 o 
 -11   7   4        1.51      -15.13     33.14 o 
 -10   7   4        0.12        7.10     39.79 o 
  -9   7   4       11.89        0.16     18.85 o 
  -8   7   4        0.66       11.22     10.60 o 
  -7   7   4       80.82       81.52      7.70 o 
  -6   7   4      377.70      402.02      7.99 o 
  -5   7   4      336.92      339.40      7.20 o 
  -4   7   4       13.46       20.41      5.99 o 
  -3   7   4       23.77       34.95      6.34 o 
  -2   7   4      165.67      160.48      6.68 o 
  -1   7   4     1123.58     1176.29     21.65 o 
   0   7   4      417.87      420.33      8.98 o 
   1   7   4      531.78      521.91      9.98 o 
   2   7   4       55.66       56.37      6.22 o 
   3   7   4       56.02       55.25      7.81 o 
   4   7   4        0.81       -0.29      3.77 o 
   5   7   4      125.38      125.53     13.24 o 
   6   7   4        0.04        1.09     14.18 o 
   7   7   4      291.00      271.98     17.32 o 
   8   7   4       10.36        6.33     17.07 o 
   9   7   4        0.19        3.31     26.81 o 
  10   7   4        0.25       13.61     29.13 o 
 -11   8   4        0.34      -13.86     87.10 o 
 -10   8   4        4.96       61.93     33.40 o 
  -9   8   4       20.35       48.23     18.33 o 
  -8   8   4       77.32       79.04     12.79 o 
  -7   8   4      420.31      422.66     10.06 o 
  -6   8   4      182.98      171.76      7.81 o 
  -5   8   4      176.00      172.41      6.96 o 
  -4   8   4        6.95       12.83      5.93 o 
  -3   8   4      233.38      241.44      7.53 o 
  -2   8   4      161.56      160.50      6.77 o 
  -1   8   4      112.12      107.94      7.99 o 
   0   8   4      292.64      275.67      9.13 o 
   1   8   4      168.69      160.81     10.54 o 
   2   8   4      296.44      296.82      9.04 o 
   3   8   4      108.76      113.49      8.85 o 
   4   8   4       75.93       84.49      8.98 o 
   5   8   4        0.13       14.87     10.35 o 
   6   8   4        7.53        0.17      4.54 o 
   7   8   4       32.73       43.86     16.67 o 
   8   8   4        0.64       -4.49     21.69 o 
   9   8   4      152.59      153.44     29.08 o 
  10   8   4        2.11      -26.09     34.52 o 
 -11   9   4        2.27        2.52     42.77 o 
 -10   9   4        4.29       -3.29     11.57 o 
  -9   9   4        5.26       28.46     27.28 o 
  -8   9   4        0.98       16.67     14.62 o 
  -7   9   4        0.56        9.65      8.72 o 
  -6   9   4        9.23       14.43      8.43 o 
  -5   9   4        0.07        0.68      6.78 o 
  -4   9   4      512.31      520.51     17.77 o 
  -3   9   4       90.36      103.88      8.64 o 
  -2   9   4      144.55      162.44      7.48 o 
  -1   9   4       64.36       63.93      6.82 o 
   0   9   4       42.34       31.13      6.88 o 
   1   9   4       73.04       57.05      8.34 o 
   2   9   4       11.74        5.53      6.54 o 
   3   9   4       97.30       93.26      8.75 o 
   4   9   4        0.57       18.59     10.90 o 
   5   9   4        6.50       12.20     12.65 o 
   6   9   4        4.50       11.36     15.65 o 
   7   9   4        0.39       13.16     17.82 o 
   8   9   4       15.76       27.40     19.70 o 
   9   9   4       25.54        6.16     21.12 o 
  10   9   4        0.04       17.92     36.67 o 
 -11  10   4        2.78       -8.75     37.34 o 
 -10  10   4        0.51        5.88     36.84 o 
  -9  10   4       11.30        2.94     33.65 o 
  -8  10   4        0.09        1.89      6.68 o 
  -7  10   4       99.56      121.24     11.03 o 
  -6  10   4       15.44       19.53      9.51 o 
  -5  10   4       19.46       13.85      5.88 o 
  -4  10   4       44.82       49.83      8.83 o 
  -3  10   4      385.88      358.21      9.94 o 
  -2  10   4        0.02        7.28      6.58 o 
  -1  10   4       32.77       47.81      7.46 o 
   0  10   4      117.41      106.70      7.57 o 
   1  10   4        4.33        5.30      4.95 o 
   2  10   4        0.39        4.82      5.42 o 
   3  10   4       45.81       45.80      9.00 o 
   4  10   4       31.45       22.03      8.95 o 
   5  10   4       54.04       61.51     12.91 o 
   6  10   4        9.12        0.83     14.67 o 
   7  10   4        7.47       -3.90      7.10 o 
   8  10   4        0.70       27.13     25.69 o 
   9  10   4       71.24       76.08     40.28 o 
  10  10   4       29.13       10.13     32.20 o 
 -11  11   4        0.78       12.72     44.09 o 
 -10  11   4        1.02      -43.53     43.05 o 
  -9  11   4        8.92       14.93     30.74 o 
  -8  11   4        2.44       13.12     12.65 o 
  -7  11   4        2.56       17.15     11.48 o 
  -6  11   4      198.27      201.29     11.91 o 
  -5  11   4       51.76       43.74     10.24 o 
  -4  11   4       12.13       18.91      9.39 o 
  -3  11   4      170.98      179.59      9.34 o 
  -2  11   4       25.93       25.32      8.35 o 
  -1  11   4       26.93       26.25      7.56 o 
   0  11   4        2.23        3.20      4.71 o 
   1  11   4        1.37        9.65      7.14 o 
   2  11   4        0.13       -0.39      7.39 o 
   3  11   4       13.47       23.79      9.80 o 
   4  11   4       47.74       45.11      9.79 o 
   5  11   4        7.30       18.51     12.91 o 
   6  11   4       19.79       26.92     15.89 o 
   7  11   4       54.30       58.32     18.55 o 
   8  11   4        6.62        3.75     21.47 o 
   9  11   4        5.57       45.93     26.86 o 
 -10  12   4        1.08       16.54     38.72 o 
  -9  12   4        2.39       15.66     32.35 o 
  -8  12   4       82.69       83.86     15.87 o 
  -7  12   4      108.57      104.69     13.79 o 
  -6  12   4       80.76       82.73     12.49 o 
  -5  12   4       18.38       25.68     10.36 o 
  -4  12   4        2.46        5.32     12.51 o 
  -3  12   4       28.36       23.50      9.39 o 
  -2  12   4       61.76       55.33      9.24 o 
  -1  12   4        2.41        3.08     10.91 o 
   0  12   4      135.35      125.19     11.04 o 
   1  12   4        3.10       16.25      8.53 o 
   2  12   4       61.00       63.52      9.36 o 
   3  12   4       57.96       57.31      9.41 o 
   4  12   4        0.22       10.32     12.23 o 
   5  12   4        1.52        7.15     12.05 o 
   6  12   4        2.34       14.43     15.80 o 
   7  12   4        1.40       35.26     25.55 o 
   8  12   4        0.27       -6.80     19.35 o 
   9  12   4       10.80       33.59     29.15 o 
 -10  13   4        0.10        8.22     41.43 o 
  -9  13   4       12.39       80.67     35.60 o 
  -8  13   4       29.61       43.68     16.52 o 
  -7  13   4       19.26       17.42     16.64 o 
  -6  13   4       29.19       10.96     11.01 o 
  -5  13   4       11.97        2.82     10.90 o 
  -4  13   4       50.24       44.99     12.82 o 
  -3  13   4       33.43       39.21     10.33 o 
  -2  13   4       48.53       53.31      9.52 o 
  -1  13   4       36.24       42.34      9.26 o 
   0  13   4      176.66      157.44      9.66 o 
   1  13   4       49.86       37.02      8.88 o 
   2  13   4       86.77       88.97      9.20 o 
   3  13   4       27.44       51.48     11.98 o 
   4  13   4        1.89        2.87     11.39 o 
   5  13   4        9.55        3.18      7.48 o 
   6  13   4       11.12       27.52     16.50 o 
   7  13   4        0.23        2.56     15.82 o 
   8  13   4        6.07       -2.79      9.40 o 
   9  13   4        2.08        5.82     16.69 o 
 -10  14   4        9.68       53.83     43.31 o 
  -9  14   4        9.98       31.94     35.90 o 
  -8  14   4        6.95        0.49     14.76 o 
  -7  14   4       66.93       76.95     18.58 o 
  -6  14   4       29.02       31.30     16.19 o 
  -5  14   4        6.68       17.27     14.93 o 
  -4  14   4       12.93        8.26      6.55 o 
  -3  14   4        0.61       16.93     14.97 o 
  -2  14   4       27.92       29.39     10.44 o 
  -1  14   4        6.53        8.82      9.51 o 
   0  14   4       45.34       50.15      9.43 o 
   1  14   4        1.29       10.80      9.63 o 
   2  14   4      168.12      188.60     10.37 o 
   3  14   4       76.99       88.08     12.82 o 
   4  14   4      200.11      186.68     25.04 o 
   5  14   4       18.60       14.38      9.97 o 
   6  14   4        1.06       16.98     17.14 o 
   7  14   4        3.20        5.08     12.18 o 
   8  14   4        0.03        5.55     20.98 o 
   9  14   4       17.66       28.75     44.94 o 
  -8  15   4        2.79       23.35     23.36 o 
  -7  15   4        3.94       28.95     26.20 o 
  -6  15   4        0.57       -7.79     19.03 o 
  -5  15   4       13.74        2.20     15.43 o 
  -4  15   4        1.22       15.42     12.08 o 
  -3  15   4       57.14       45.48     11.50 o 
  -2  15   4        7.72        3.54      9.56 o 
  -1  15   4       56.77       55.88     10.21 o 
   0  15   4       11.97       17.58     10.12 o 
   1  15   4       75.58       91.05     10.70 o 
   2  15   4       26.26       17.49     10.69 o 
   3  15   4        4.80        7.65      8.22 o 
   4  15   4       67.85       47.06     17.55 o 
   5  15   4        0.04       -6.16     13.65 o 
   6  15   4       49.05       21.13     17.65 o 
   7  15   4        0.17       32.65     30.52 o 
   8  15   4        0.99      -14.25     35.50 o 
  -8  16   4        5.31      -24.47     43.50 o 
  -7  16   4       12.51        9.35     24.45 o 
  -6  16   4        5.75        5.11      6.60 o 
  -5  16   4        2.85       11.06     17.36 o 
  -4  16   4        9.05       10.93     13.15 o 
  -3  16   4      164.16      170.41     14.00 o 
  -2  16   4      116.40      115.52     12.96 o 
  -1  16   4        9.03        7.35      8.44 o 
   0  16   4       45.71       39.94     11.23 o 
   1  16   4       20.53       31.84     11.34 o 
   2  16   4       58.69       50.79     11.60 o 
   3  16   4       10.20       13.74     20.63 o 
   4  16   4        0.13        5.28     13.11 o 
   5  16   4        3.40        8.28     21.89 o 
   6  16   4        0.97        0.10     13.20 o 
   7  16   4        9.76        3.43     35.15 o 
   8  16   4        0.11       17.74     39.63 o 
  -8  17   4        1.49       28.09     40.24 o 
  -7  17   4        1.88        8.84     18.82 o 
  -6  17   4       56.17       58.01     16.73 o 
  -5  17   4        5.80       28.82     16.14 o 
  -4  17   4        7.94       16.98     17.22 o 
  -3  17   4       10.91       19.94     14.26 o 
  -2  17   4        2.53        6.86     12.16 o 
  -1  17   4        5.88       10.92     12.80 o 
   0  17   4       54.16       41.23     12.44 o 
   1  17   4        2.37       10.47     12.03 o 
   2  17   4       26.25       22.84     13.04 o 
   3  17   4        0.08       22.89     20.77 o 
   4  17   4        4.81       24.32     21.98 o 
   5  17   4       11.58        0.24     18.86 o 
   6  17   4        9.09        4.56     32.77 o 
   7  17   4        0.63       12.89     38.52 o 
   8  17   4        4.67      -12.29     19.54 o 
  -8  18   4       18.39       32.07     28.65 o 
  -7  18   4        0.53        5.50     27.27 o 
  -6  18   4       18.41       33.65     17.19 o 
  -5  18   4       39.71       33.65     15.88 o 
  -4  18   4        5.33       -1.15     15.15 o 
  -3  18   4        1.35       -3.75     12.94 o 
  -2  18   4        3.87      -10.78     14.87 o 
  -1  18   4        1.18       12.02     13.87 o 
   0  18   4       37.43       49.47     13.05 o 
   1  18   4        6.21        3.70      9.36 o 
   2  18   4      102.07       91.77     13.56 o 
   3  18   4       15.12       16.67     22.75 o 
   4  18   4       38.50       34.35     24.26 o 
   5  18   4        3.13       -7.00     28.27 o 
   6  18   4        1.32       10.39     35.44 o 
   7  18   4        0.75       23.96     40.42 o 
  -8  19   4        1.17        2.73     20.12 o 
  -7  19   4        0.17       -0.83     23.67 o 
  -6  19   4        1.41       -4.62     23.56 o 
  -5  19   4       10.17       16.12     17.95 o 
  -4  19   4        1.37       -4.14     11.98 o 
  -3  19   4        3.26        3.94     15.44 o 
  -2  19   4        4.29       -0.77     13.40 o 
  -1  19   4       20.39       24.46     14.45 o 
   0  19   4        4.92        6.18     13.10 o 
   1  19   4        0.96       16.97     13.29 o 
   2  19   4        7.72        1.54     18.42 o 
   3  19   4        3.57       -3.93     38.70 o 
   4  19   4       12.01       12.38     26.33 o 
   5  19   4        0.14        9.07     32.13 o 
   6  19   4        0.57       11.13     36.46 o 
   7  19   4        0.79       18.06     40.98 o 
  -8  20   4        0.20       25.55     30.64 o 
  -7  20   4        0.35       18.31     26.12 o 
  -6  20   4        5.38       17.98     19.58 o 
  -5  20   4        0.32        0.04     18.12 o 
  -4  20   4       45.95       76.39     17.95 o 
  -3  20   4        2.31       27.63     16.96 o 
  -2  20   4       11.59        0.85      8.85 o 
  -1  20   4        2.75        5.76     18.18 o 
   0  20   4        1.67       14.37     14.22 o 
   1  20   4        4.91        2.79     15.07 o 
   2  20   4       11.90       31.99     17.51 o 
   3  20   4        4.40        7.19     26.60 o 
   4  20   4        7.48        0.29     24.03 o 
   5  20   4        0.11       13.93     36.44 o 
   6  20   4        0.57       56.46     38.94 o 
  -7  21   4        6.17       37.70     24.53 o 
  -6  21   4        0.49       41.83     27.37 o 
  -5  21   4       34.83       58.37     20.83 o 
  -4  21   4        2.04       11.88     16.99 o 
  -3  21   4        3.13       -1.17     12.00 o 
  -2  21   4       43.34       59.41     17.75 o 
  -1  21   4        0.01        0.73      7.34 o 
   0  21   4        8.41       30.71     16.04 o 
   1  21   4        4.41       21.58     14.25 o 
   2  21   4        0.02        0.10      3.66 o 
   3  21   4        2.75       -4.82     17.87 o 
   4  21   4        5.40       51.34     36.27 o 
   5  21   4        1.13       -9.63     58.59 o 
   6  21   4       19.08       43.40     43.11 o 
  -7  22   4        4.11       28.70     28.34 o 
  -6  22   4        1.63       -8.79     20.24 o 
  -5  22   4        7.74       24.66     22.34 o 
  -4  22   4        0.23      -12.38     20.42 o 
  -3  22   4        1.30       10.16     19.66 o 
  -2  22   4       18.10       22.89     21.13 o 
  -1  22   4        0.04       29.46     18.63 o 
   0  22   4       18.75       32.05     18.20 o 
   1  22   4        1.26       15.72     21.01 o 
   2  22   4        6.77       10.73     20.05 o 
   3  22   4        0.29       12.77     35.36 o 
   4  22   4        0.54       -2.56     35.98 o 
   5  22   4        1.92        5.69     40.72 o 
  -6  23   4        4.09       38.84     29.17 o 
  -5  23   4        0.45       -6.26     29.45 o 
  -4  23   4        3.23        4.54     19.49 o 
  -3  23   4        2.74       12.96     25.04 o 
  -2  23   4        1.57       -6.57     19.58 o 
  -1  23   4       24.53       29.26     20.10 o 
   0  23   4        6.64       10.58     20.13 o 
   1  23   4        0.74       46.45     25.19 o 
   2  23   4        2.72        5.27     24.75 o 
   3  23   4        0.01       16.37     38.19 o 
   4  23   4        3.56      -26.78     37.29 o 
   5  23   4        1.55        8.37     43.59 o 
  -5  24   4        3.36       -0.81     25.36 o 
  -4  24   4        7.43       19.84     24.32 o 
  -3  24   4        0.53       -2.13     11.36 o 
  -2  24   4        2.53       12.96     24.67 o 
  -1  24   4        2.03        3.42     23.24 o 
   0  24   4        0.73        7.94     25.97 o 
   1  24   4        0.06       19.73     26.59 o 
   2  24   4        0.25       12.45     41.01 o 
   3  24   4        4.37        8.63     41.61 o 
   4  24   4        7.92       34.33     44.02 o 
  -4  25   4        0.04       -0.01     23.54 o 
  -3  25   4        0.18       15.46     24.82 o 
  -2  25   4       10.47       17.54     18.37 o 
  -1  25   4        0.75       23.49     25.56 o 
   0  25   4        3.92       18.66     27.70 o 
   1  25   4        2.80        3.67     18.39 o 
   2  25   4        1.59       10.01     43.16 o 
   3  25   4        1.56        5.88     41.62 o 
  -2  26   4        4.39       13.48     27.31 o 
  -1  26   4        0.10        2.37     31.39 o 
   0  26   4        0.72       23.58     30.71 o 
   1  26   4        0.25       14.69     35.51 o 
 -11   0   5        9.69       13.93     36.65 o 
  -9   0   5       87.74       97.88     24.54 o 
  -7   0   5        0.59       -5.99      9.03 o 
  -5   0   5       11.56       15.00     10.13 o 
  -3   0   5       43.27       27.51     13.69 o 
  -1   0   5      562.27      640.68     16.73 o 
   1   0   5       35.05       76.61     22.43 o 
   3   0   5       12.70       23.23     10.44 o 
   5   0   5      693.00      686.96     33.25 o 
   7   0   5        0.06        1.15      5.97 o 
   9   0   5        8.59       -6.27     38.04 o 
 -11   1   5       24.86       -0.52     31.38 o 
 -10   1   5       13.99       13.49     13.34 o 
  -9   1   5       16.15       25.33     17.61 o 
  -8   1   5        4.18       19.65     11.15 o 
  -7   1   5        0.01        3.41      8.92 o 
  -6   1   5        4.44        7.11      6.73 o 
  -5   1   5       68.87       62.26      7.25 o 
  -4   1   5       20.05       36.23      5.83 o 
  -3   1   5      391.75      375.92      8.99 o 
  -2   1   5      197.88      193.45      6.92 o 
  -1   1   5      268.61      266.57      8.79 o 
   0   1   5     1057.32     1197.49     15.59 o 
   1   1   5     3925.96     4393.75     27.12 o 
   2   1   5       26.10       30.93      7.37 o 
   3   1   5      378.69      388.80      8.46 o 
   4   1   5     1519.08     1480.49     17.21 o 
   5   1   5        9.59       37.79      8.96 o 
   6   1   5      126.37      139.23     12.40 o 
   7   1   5       24.14       32.66     16.83 o 
   8   1   5       14.03       38.90     20.12 o 
   9   1   5        0.18      -23.85     24.05 o 
  10   1   5       18.68      -18.88     30.06 o 
 -11   2   5        1.69       30.95     26.97 o 
 -10   2   5       19.32       13.37     20.79 o 
  -9   2   5        1.02       -1.52     17.52 o 
  -8   2   5       15.75       16.99     10.87 o 
  -7   2   5       18.89       11.51     10.46 o 
  -6   2   5       37.95       43.02      8.64 o 
  -5   2   5       82.57       81.64      7.46 o 
  -4   2   5       79.26       63.75      6.44 o 
  -3   2   5        1.98       18.81      6.15 o 
  -2   2   5       53.39       48.60      7.12 o 
  -1   2   5       27.84       23.46      7.69 o 
   0   2   5     9127.88     9892.54     40.20 o 
   1   2   5       14.36       12.24      9.45 o 
   2   2   5     1706.61     1700.76     15.23 o 
   3   2   5        0.37       11.92      7.02 o 
   4   2   5      466.42      488.03     20.32 o 
   5   2   5       76.87       68.91     10.33 o 
   6   2   5      198.14      188.07     15.07 o 
   7   2   5        3.11        6.85     13.46 o 
   8   2   5       43.46       40.56     16.57 o 
   9   2   5        4.91       22.27     29.69 o 
  10   2   5       15.35       24.04     30.37 o 
 -11   3   5       10.26        1.76     13.33 o 
 -10   3   5       10.67       14.22     20.54 o 
  -9   3   5        2.85       14.23     15.41 o 
  -8   3   5        4.32        9.78      8.19 o 
  -7   3   5       20.31       32.99      9.77 o 
  -6   3   5        5.19       19.68      8.62 o 
  -5   3   5        0.19        1.63      3.69 o 
  -4   3   5      124.71      110.75      6.89 o 
  -3   3   5        7.60       16.17      6.30 o 
  -2   3   5      684.24      660.17     18.50 o 
  -1   3   5        3.10        9.25      8.09 o 
   0   3   5        1.75        1.23      8.14 o 
   1   3   5     4459.82     4882.10     28.78 o 
   2   3   5      407.33      403.18      9.08 o 
   3   3   5       17.80       18.80      6.34 o 
   4   3   5      127.49      121.26      8.94 o 
   5   3   5      215.12      198.85     12.89 o 
   6   3   5        6.92        9.69      6.92 o 
   7   3   5        9.49        4.68      9.91 o 
   8   3   5       16.97        8.91     16.02 o 
   9   3   5        5.83        5.80     40.75 o 
  10   3   5        9.27        1.32     30.96 o 
 -11   4   5        1.04       -0.08      4.57 o 
 -10   4   5        4.14       13.05     22.14 o 
  -9   4   5       32.01       33.02     19.14 o 
  -8   4   5        2.93        7.68     11.19 o 
  -7   4   5       70.87       68.19     11.58 o 
  -6   4   5       91.00       75.86      8.63 o 
  -5   4   5      133.78      134.40      7.07 o 
  -4   4   5      117.20      114.05      6.93 o 
  -3   4   5        4.71       15.76      6.64 o 
  -2   4   5      211.19      208.84      9.83 o 
  -1   4   5      160.60      154.38      9.01 o 
   0   4   5       25.42       43.18      7.51 o 
   1   4   5        1.71       -0.45      5.67 o 
   2   4   5      137.14      142.90      8.41 o 
   3   4   5       48.73       46.13      6.83 o 
   4   4   5      318.01      302.67      9.60 o 
   5   4   5        0.05        2.28      6.91 o 
   6   4   5        3.27       12.86     12.17 o 
   7   4   5      130.53      121.22     12.60 o 
   8   4   5       17.00       34.72     18.21 o 
   9   4   5        0.60       21.51     20.98 o 
  10   4   5        0.05       10.77     31.78 o 
 -11   5   5        3.02        6.00     29.18 o 
 -10   5   5        3.37       18.32     23.02 o 
  -9   5   5        8.65       17.37     20.60 o 
  -8   5   5       10.53       37.19     12.51 o 
  -7   5   5        9.45       17.47      8.80 o 
  -6   5   5       16.24       24.96      7.49 o 
  -5   5   5        0.87        9.81      6.06 o 
  -4   5   5      343.10      358.48      7.80 o 
  -3   5   5        7.99        0.51      4.03 o 
  -2   5   5      687.91      671.32     11.20 o 
  -1   5   5       91.99       87.52      9.64 o 
   0   5   5       58.34       67.22      6.07 o 
   1   5   5       49.83       49.17      7.96 o 
   2   5   5        4.91        0.41      5.91 o 
   3   5   5      122.33      109.12      7.65 o 
   4   5   5     1799.70     1773.51     15.47 o 
   5   5   5       50.96       55.83      9.37 o 
   6   5   5      102.53      108.50     10.99 o 
   7   5   5       86.37       88.28     14.59 o 
   8   5   5        0.06        9.85     20.33 o 
   9   5   5       43.15      102.66     20.79 o 
  10   5   5       16.46       48.78     32.91 o 
 -11   6   5       10.90       35.88     29.29 o 
 -10   6   5        1.70        5.08     31.65 o 
  -9   6   5        7.22        5.93     16.91 o 
  -8   6   5       15.98       30.87     13.29 o 
  -7   6   5        0.06       12.68      9.31 o 
  -6   6   5        7.49        9.86      6.46 o 
  -5   6   5        5.56       10.87      5.82 o 
  -4   6   5       18.31       17.43      6.01 o 
  -3   6   5       51.66       40.03      6.92 o 
  -2   6   5        3.06       -1.27      3.31 o 
  -1   6   5       23.36       16.84      5.81 o 
   0   6   5      528.10      516.29     10.47 o 
   1   6   5       33.23       37.40      6.67 o 
   2   6   5       10.32       19.22      6.92 o 
   3   6   5       14.13        8.75      5.35 o 
   4   6   5        0.93        6.46      4.04 o 
   5   6   5      942.92      893.74     13.43 o 
   6   6   5        4.41       16.87     11.51 o 
   7   6   5       86.75       77.68     14.09 o 
   8   6   5       13.45       31.70     17.47 o 
   9   6   5        1.63        1.31     27.94 o 
  10   6   5        3.53       23.29     30.11 o 
 -11   7   5        0.30      -10.98     49.94 o 
 -10   7   5        1.05       -0.83     18.57 o 
  -9   7   5        0.01        4.23      8.17 o 
  -8   7   5        2.12       -4.62      7.90 o 
  -7   7   5       21.38        9.92      7.25 o 
  -6   7   5       29.16       32.78      7.58 o 
  -5   7   5        0.01        8.64      7.56 o 
  -4   7   5       25.84       28.22      7.15 o 
  -3   7   5        0.62        2.99      5.11 o 
  -2   7   5       30.57       27.51      6.80 o 
  -1   7   5       12.95       15.89      6.17 o 
   0   7   5      798.77      811.87     12.79 o 
   1   7   5     1473.07     1502.77     12.40 o 
   2   7   5      378.55      407.46     17.86 o 
   3   7   5       32.98       38.19      8.49 o 
   4   7   5      176.26      164.96     12.34 o 
   5   7   5        7.92       10.96      7.42 o 
   6   7   5        7.41        4.21     11.32 o 
   7   7   5       10.37       14.20     15.18 o 
   8   7   5        6.22       31.71     21.44 o 
   9   7   5        0.77       -2.63     36.96 o 
  10   7   5        1.82        9.49     40.24 o 
 -11   8   5        3.86      -13.02     64.95 o 
 -10   8   5        3.39        0.94     10.35 o 
  -9   8   5        4.21      -12.10     22.20 o 
  -8   8   5       22.65       23.34     14.85 o 
  -7   8   5       64.32       64.31      9.57 o 
  -6   8   5       18.83       21.55      9.06 o 
  -5   8   5      154.23      152.85      9.13 o 
  -4   8   5        0.51        6.39      7.08 o 
  -3   8   5        0.07        2.56      4.58 o 
  -2   8   5       27.26       32.46      6.63 o 
  -1   8   5       76.40       64.24      6.72 o 
   0   8   5      736.48      699.70     15.23 o 
   1   8   5       14.90        5.86      5.14 o 
   2   8   5       76.82       79.09      8.04 o 
   3   8   5      137.33      137.29      9.92 o 
   4   8   5      173.74      179.00     11.20 o 
   5   8   5      281.92      274.39     12.87 o 
   6   8   5        1.37       13.25     15.10 o 
   7   8   5      125.85      125.07     18.44 o 
   8   8   5       11.12       12.33     21.83 o 
   9   8   5        0.41       -1.83     27.36 o 
  10   8   5        0.00       -3.83     26.56 o 
 -11   9   5        4.76       38.31     43.00 o 
 -10   9   5       15.07        7.70     35.96 o 
  -9   9   5       19.37       49.40     27.48 o 
  -8   9   5        9.06        9.83     13.13 o 
  -7   9   5       13.02       14.92     10.46 o 
  -6   9   5       39.85       38.54      9.74 o 
  -5   9   5       14.18       20.60      8.47 o 
  -4   9   5       29.35       34.70      7.95 o 
  -3   9   5      145.10      133.85      7.73 o 
  -2   9   5       59.23       52.38      8.01 o 
  -1   9   5      118.46      121.95      7.46 o 
   0   9   5      165.92      153.29      7.61 o 
   1   9   5      687.64      680.33     12.93 o 
   2   9   5       55.16       49.85      8.55 o 
   3   9   5      165.56      173.53      9.79 o 
   4   9   5      588.43      550.79     16.87 o 
   5   9   5       71.72      100.20     12.39 o 
   6   9   5        6.64       18.07     17.47 o 
   7   9   5       18.94       26.18     18.62 o 
   8   9   5        7.32       31.73     22.90 o 
   9   9   5       39.83       32.92     28.00 o 
 -11  10   5        4.41       30.20     44.53 o 
 -10  10   5        0.21      -15.39     38.55 o 
  -9  10   5        0.88      -15.30     53.63 o 
  -8  10   5        0.60       15.66     15.88 o 
  -7  10   5        4.31        8.81     13.38 o 
  -6  10   5        1.74        9.33      7.84 o 
  -5  10   5       23.98        9.10      8.19 o 
  -4  10   5        3.97       13.41      8.62 o 
  -3  10   5       14.96       23.82      9.01 o 
  -2  10   5        2.05        5.26      5.95 o 
  -1  10   5       28.61       22.58      8.35 o 
   0  10   5       14.70       12.41      4.91 o 
   1  10   5        5.17        8.36      4.66 o 
   2  10   5        3.01        2.26      4.89 o 
   3  10   5      280.02      260.17     10.37 o 
   4  10   5      108.22      105.56     10.63 o 
   5  10   5      430.78      432.93     17.90 o 
   6  10   5       43.43       33.77     16.70 o 
   7  10   5      160.25      154.07     23.43 o 
   8  10   5        2.29        0.99     19.13 o 
   9  10   5        3.28        2.56     26.63 o 
 -10  11   5        0.01       -9.60    477.37 o 
  -9  11   5        1.53       35.58     33.89 o 
  -8  11   5        9.92       38.88     16.19 o 
  -7  11   5        7.20       12.50     13.28 o 
  -6  11   5       13.15        7.47     12.02 o 
  -5  11   5       40.11       43.01     10.36 o 
  -4  11   5        4.44       12.19     11.04 o 
  -3  11   5      212.50      209.13     10.23 o 
  -2  11   5        4.92       10.01      7.47 o 
  -1  11   5       50.66       30.94      9.16 o 
   0  11   5       80.71       84.21      8.68 o 
   1  11   5      119.74      134.03      8.18 o 
   2  11   5      159.59      160.40      9.89 o 
   3  11   5      123.57      124.32      9.90 o 
   4  11   5      188.55      191.45     11.28 o 
   5  11   5      194.67      166.34     14.61 o 
   6  11   5        0.99        6.66     16.30 o 
   7  11   5       23.40       29.47     27.84 o 
   8  11   5        1.11        2.27      9.24 o 
   9  11   5        0.16      -12.98     18.29 o 
 -10  12   5        0.01       44.41     39.50 o 
  -9  12   5        2.54       -1.15    219.51 o 
  -8  12   5        6.70       12.28     18.37 o 
  -7  12   5        1.94       13.89     15.51 o 
  -6  12   5       11.15       20.28     12.31 o 
  -5  12   5        8.93        1.45      8.92 o 
  -4  12   5        8.74       -1.15      8.58 o 
  -3  12   5       39.66       34.36      9.76 o 
  -2  12   5        0.21        3.39     13.45 o 
  -1  12   5       35.14       34.11      9.32 o 
   0  12   5       78.70       80.61      9.19 o 
   1  12   5        2.26        5.63      6.77 o 
   2  12   5       87.40       97.00     12.44 o 
   3  12   5        9.05       21.35     10.50 o 
   4  12   5        0.02        7.28     11.35 o 
   5  12   5      110.84      117.73     18.17 o 
   6  12   5        3.00       19.79     17.67 o 
   7  12   5        0.05       -0.57      5.41 o 
   8  12   5        1.52        0.83     34.87 o 
   9  12   5        5.97       21.84     30.08 o 
 -10  13   5        1.38       13.85     41.24 o 
  -8  13   5       14.52       30.35     17.90 o 
  -7  13   5        0.04        0.34     11.04 o 
  -6  13   5       47.69       53.16     15.69 o 
  -5  13   5        7.46       22.04     14.31 o 
  -4  13   5        0.27       -0.89     10.81 o 
  -3  13   5       21.75       22.09      9.84 o 
  -2  13   5       13.71       10.68     10.92 o 
  -1  13   5      112.94      113.41     10.19 o 
   0  13   5      249.56      261.62     10.21 o 
   1  13   5       27.69       26.68      9.28 o 
   2  13   5        3.20        8.46     10.03 o 
   3  13   5       31.16       32.97     12.89 o 
   4  13   5        0.28        3.58     12.25 o 
   5  13   5        0.00        8.55     14.33 o 
   6  13   5        0.14       -1.01      7.42 o 
   7  13   5        5.29       20.20     22.42 o 
   8  13   5        0.00       -2.46     27.34 o 
   9  13   5        0.05       58.82     32.14 o 
 -10  14   5        0.83      -18.54     42.19 o 
  -8  14   5        2.47       12.33     23.39 o 
  -7  14   5       14.79       27.26     19.07 o 
  -6  14   5        0.21       -6.21     14.83 o 
  -5  14   5       25.30       40.32     15.26 o 
  -4  14   5       40.86       39.48     12.07 o 
  -3  14   5        0.43       14.07     12.83 o 
  -2  14   5       16.33       20.86     10.92 o 
  -1  14   5        0.71        8.26      9.28 o 
   0  14   5       77.29       56.21     10.20 o 
   1  14   5        4.06        8.52      9.47 o 
   2  14   5       19.12       16.46     13.11 o 
   3  14   5      407.07      382.63     15.57 o 
   4  14   5        2.60       -2.35     10.53 o 
   5  14   5       10.66       22.13     19.99 o 
   6  14   5       12.05       -1.17      7.61 o 
   7  14   5        1.64       22.17     25.03 o 
   8  14   5        0.41       10.89     25.83 o 
  -8  15   5        7.31        8.06     24.98 o 
  -7  15   5        5.49       24.97     19.79 o 
  -6  15   5        0.46       23.96     23.75 o 
  -5  15   5        4.39       17.21     10.92 o 
  -4  15   5        0.97        1.23      8.85 o 
  -3  15   5        2.02        2.93     11.95 o 
  -2  15   5       66.27       64.44     11.69 o 
  -1  15   5        1.04       -3.43      4.30 o 
   0  15   5       83.75       89.49     10.67 o 
   1  15   5       29.95       28.29      9.61 o 
   2  15   5        1.93        7.89     15.71 o 
   3  15   5       13.03       12.66     14.13 o 
   4  15   5       68.54       44.06     19.44 o 
   5  15   5       76.74       51.77     21.70 o 
   6  15   5       13.07        6.61     18.45 o 
   7  15   5        3.93      -15.14     33.50 o 
   8  15   5        4.44        1.18     80.51 o 
  -8  16   5        2.63        8.82     20.13 o 
  -7  16   5        0.44        4.04     20.73 o 
  -6  16   5        0.34        6.72      6.13 o 
  -5  16   5        0.11       13.60     14.41 o 
  -4  16   5        0.78        1.75     14.14 o 
  -3  16   5       25.59       23.75      8.88 o 
  -2  16   5        2.44       13.31     12.92 o 
  -1  16   5       34.71       44.61     12.26 o 
   0  16   5       39.53       44.78     12.18 o 
   1  16   5        3.13        4.28     11.09 o 
   2  16   5      107.66      133.17     14.82 o 
   3  16   5       38.19       43.38     15.60 o 
   4  16   5       26.53        7.17     14.54 o 
   5  16   5       33.37        4.32     13.38 o 
   6  16   5       11.66      -22.87     24.64 o 
   7  16   5        0.11        0.56     37.15 o 
   8  16   5        0.40       23.48     43.32 o 
  -8  17   5        0.00        1.07     33.04 o 
  -7  17   5        1.24       23.42     24.41 o 
  -6  17   5       15.59       38.79     17.31 o 
  -5  17   5        0.93        4.95     10.33 o 
  -4  17   5       17.78        9.73     15.22 o 
  -3  17   5        2.22       12.14     16.28 o 
  -2  17   5       90.08       85.15     14.81 o 
  -1  17   5       78.41       74.04     12.90 o 
   0  17   5      101.17      103.13     12.64 o 
   1  17   5        0.71       10.27     12.14 o 
   2  17   5        1.27       -2.27     15.86 o 
   3  17   5        2.29        5.14     11.84 o 
   4  17   5        9.03        4.60     20.60 o 
   5  17   5       13.05       12.18     21.67 o 
   6  17   5        6.19       24.57     34.86 o 
   7  17   5       11.12       18.67     38.80 o 
  -8  18   5        0.88       21.91     29.14 o 
  -7  18   5        2.41       20.22     19.44 o 
  -6  18   5       22.84       13.45     16.11 o 
  -5  18   5       10.49        9.45     19.68 o 
  -4  18   5        0.04       -3.32     11.00 o 
  -3  18   5        5.69       -7.76     13.01 o 
  -2  18   5       14.92       32.98     14.93 o 
  -1  18   5       41.21       41.28     13.94 o 
   0  18   5      112.88       93.28     14.16 o 
   1  18   5       12.27       23.24     13.83 o 
   2  18   5       52.80       50.68     16.70 o 
   3  18   5       92.20      106.73     22.36 o 
   4  18   5        6.33       11.56     22.72 o 
   5  18   5       13.27      -15.64     38.02 o 
   6  18   5       20.14       41.27     37.63 o 
   7  18   5        3.68       14.62     43.68 o 
  -8  19   5        5.27       16.54     26.32 o 
  -7  19   5        0.42       52.16     27.36 o 
  -6  19   5        0.68       -3.04     17.73 o 
  -5  19   5        0.34        1.88     18.59 o 
  -4  19   5       10.01       10.97     16.50 o 
  -3  19   5        6.30       23.65     19.45 o 
  -2  19   5        0.79       20.64     18.75 o 
  -1  19   5        6.01        9.29     12.04 o 
   0  19   5       31.25       41.09     15.50 o 
   1  19   5        2.71       29.26     15.05 o 
   2  19   5        1.27       12.05     17.98 o 
   3  19   5       63.04       61.52     25.01 o 
   4  19   5        0.01       36.64     72.54 o 
   5  19   5       36.07       18.35     35.40 o 
   6  19   5        0.97       17.50     38.57 o 
   7  19   5        7.64        7.51     41.59 o 
  -7  20   5        0.16        2.61     35.81 o 
  -6  20   5        0.38       -8.45     19.38 o 
  -5  20   5        1.90        3.95     11.03 o 
  -4  20   5        4.02      -14.00     15.99 o 
  -3  20   5        6.45        3.71      9.73 o 
  -2  20   5       11.78        4.24     16.89 o 
  -1  20   5       14.16       29.96     16.49 o 
   0  20   5       12.43       31.44     14.52 o 
   1  20   5        0.02       -3.53     19.33 o 
   2  20   5        4.55      -11.02     18.59 o 
   3  20   5       58.69       44.17     27.61 o 
   4  20   5        0.26        3.59     34.33 o 
   5  20   5        6.38       30.40     36.90 o 
   6  20   5        8.61      -18.55     36.38 o 
  -7  21   5        1.44        2.78     39.04 o 
  -6  21   5        5.12        6.49     27.31 o 
  -5  21   5        1.88        1.67     14.51 o 
  -4  21   5        7.10       20.88     22.40 o 
  -3  21   5        7.83       20.94     18.78 o 
  -2  21   5        4.72       16.13     16.36 o 
  -1  21   5        8.17       -6.37     16.27 o 
   0  21   5        0.13        5.85     13.86 o 
   1  21   5        0.74       10.03     19.93 o 
   2  21   5        0.12       -2.51     26.86 o 
   3  21   5        2.77       14.95     32.38 o 
   4  21   5        1.27       11.98     36.17 o 
   5  21   5       11.44       41.90     39.22 o 
  -6  22   5       19.74       -1.52      8.60 o 
  -5  22   5        0.03       -4.44     22.72 o 
  -4  22   5        1.52      -12.92     15.39 o 
  -3  22   5       10.35       39.90     21.61 o 
  -2  22   5        0.13       20.33     21.71 o 
  -1  22   5       21.82       37.70     19.44 o 
   0  22   5        5.98       31.64     22.30 o 
   1  22   5        1.34       -0.37      5.00 o 
   2  22   5       57.58      106.77     34.72 o 
   3  22   5        0.04       49.44     36.30 o 
   4  22   5       10.45       18.25     38.88 o 
   5  22   5        0.46        8.54     40.94 o 
  -6  23   5        0.00       29.21     26.02 o 
  -5  23   5        0.69       -6.06     20.43 o 
  -4  23   5        7.15       25.06     21.92 o 
  -3  23   5        0.13       -3.92     21.21 o 
  -2  23   5        3.75       22.83     21.69 o 
  -1  23   5       21.29       24.81     21.42 o 
   0  23   5        5.24        9.10     26.19 o 
   1  23   5        1.39        9.36     26.44 o 
   2  23   5        3.25        8.75     36.90 o 
   3  23   5       40.72       90.51     40.13 o 
   4  23   5       20.48       16.65     44.15 o 
  -5  24   5        0.14       14.59     28.77 o 
  -4  24   5        2.62       29.62     24.68 o 
  -3  24   5        0.88       13.01     21.61 o 
  -2  24   5        3.23       -4.91     18.15 o 
  -1  24   5        1.16       -5.51     20.66 o 
   0  24   5        1.41       15.78     14.35 o 
   1  24   5        0.06       -0.64     28.08 o 
   2  24   5       19.17       46.48     38.57 o 
   3  24   5        5.66      -33.28     91.66 o 
  -3  25   5        0.08        2.06     15.02 o 
  -2  25   5        0.02        8.73     15.44 o 
  -1  25   5        3.99       24.72     23.87 o 
   0  25   5        4.64        4.79     28.88 o 
   1  25   5        0.00       -3.92     29.69 o 
   2  25   5        0.13       -6.24     18.91 o 
  -1  26   5        3.12        8.01     15.46 o 
   0  26   5        1.11       14.65     30.68 o 
 -10   0   6        2.36       21.33     30.84 o 
  -8   0   6       35.75       37.89     16.24 o 
  -6   0   6      107.95      105.12     12.38 o 
  -4   0   6      140.22      151.45     13.05 o 
  -2   0   6     2450.28     2530.05     44.21 o 
   0   0   6       78.01       78.56     15.16 o 
   2   0   6      173.99      157.61     13.10 o 
   4   0   6     2975.05     2893.17     26.62 o 
   6   0   6        2.86       -0.40     11.96 o 
   8   0   6       30.35       29.27     30.27 o 
  10   0   6       24.24       56.15     46.14 o 
 -11   1   6        1.05      -15.07     24.52 o 
 -10   1   6       28.17       41.32     21.09 o 
  -9   1   6       64.38       59.62     17.97 o 
  -8   1   6        2.76        7.24      8.27 o 
  -7   1   6       35.56       25.85      9.76 o 
  -6   1   6       23.45       25.05      8.29 o 
  -5   1   6        0.04       -2.04      5.76 o 
  -4   1   6      353.84      378.32     15.88 o 
  -3   1   6        2.73        7.89      6.74 o 
  -2   1   6      120.48      223.76     37.80 o 
  -1   1   6     1385.07     1373.46     34.43 o 
   0   1   6      149.72      152.77     11.72 o 
   1   1   6       31.42       32.88      8.80 o 
   2   1   6      106.99       95.29      9.52 o 
   3   1   6      197.51      197.61      8.47 o 
   4   1   6      260.28      374.17     44.94 o 
   5   1   6      145.99      135.24     13.98 o 
   6   1   6       10.19        4.05     14.58 o 
   7   1   6      131.79      170.19     15.23 o 
   8   1   6        0.00       22.93     21.68 o 
   9   1   6       23.61       37.81     27.40 o 
  10   1   6        0.12       -6.42     26.27 o 
 -11   2   6        0.90       13.00     31.71 o 
 -10   2   6        2.36        3.49     13.13 o 
  -9   2   6       13.73       24.69     18.26 o 
  -8   2   6       40.27       37.60     11.18 o 
  -7   2   6       40.31       43.34     10.32 o 
  -6   2   6        3.58       13.72      8.70 o 
  -5   2   6       88.47      103.99      9.10 o 
  -4   2   6       40.82       56.75      8.55 o 
  -3   2   6      253.72      253.22     10.19 o 
  -2   2   6      129.03      128.35      6.65 o 
  -1   2   6       43.08       41.29      9.00 o 
   0   2   6       53.12       72.19      9.52 o 
   1   2   6       51.07       63.78      9.22 o 
   2   2   6        5.42       10.96      7.75 o 
   3   2   6      584.40      561.37     14.73 o 
   4   2   6      121.32      158.56     12.97 o 
   5   2   6        6.27       -1.00     10.99 o 
   6   2   6        4.43       14.63     12.14 o 
   7   2   6       15.51       35.98     14.64 o 
   8   2   6        5.68       43.76     21.86 o 
   9   2   6        0.32       16.96     29.03 o 
  10   2   6        0.15       20.95     32.67 o 
 -11   3   6        0.54       11.58     27.59 o 
 -10   3   6       61.84       88.59     22.09 o 
  -9   3   6        0.03       15.62     18.09 o 
  -8   3   6       22.65       36.11     11.82 o 
  -7   3   6       37.59       31.81     10.24 o 
  -6   3   6       82.10       65.37      8.91 o 
  -5   3   6       12.04        7.14      8.43 o 
  -4   3   6       38.70       35.44      8.79 o 
  -3   3   6       29.81       33.00      8.22 o 
  -2   3   6      221.72      225.71      7.40 o 
  -1   3   6      318.10      300.63     10.56 o 
   0   3   6     1288.67     1368.10     15.65 o 
   1   3   6      256.67      252.71      9.84 o 
   2   3   6        4.53        9.80      7.66 o 
   3   3   6      490.30      473.45      9.32 o 
   4   3   6      670.65      643.88     13.34 o 
   5   3   6        8.60        7.27      9.44 o 
   6   3   6       72.27       65.33     11.63 o 
   7   3   6        3.75        8.39      8.40 o 
   8   3   6       24.00       28.28     17.63 o 
   9   3   6        0.05       37.27     27.89 o 
  10   3   6        1.02       20.94     33.53 o 
 -11   4   6        1.90      -11.77     33.37 o 
 -10   4   6       13.73       18.66     22.52 o 
  -9   4   6       21.43       17.81     14.86 o 
  -8   4   6       38.58       46.49     11.66 o 
  -7   4   6        0.80        3.78      7.03 o 
  -6   4   6        3.71       10.22     10.28 o 
  -5   4   6       32.81       31.26      7.94 o 
  -4   4   6       22.93       35.24      7.82 o 
  -3   4   6        2.67       10.22      6.41 o 
  -2   4   6      395.59      362.80     10.77 o 
  -1   4   6      198.55      197.30      8.84 o 
   0   4   6        1.96        4.72      4.85 o 
   1   4   6      447.36      472.53     10.10 o 
   2   4   6      124.35      120.94      7.08 o 
   3   4   6      646.70      627.65     20.45 o 
   4   4   6     1055.81     1019.45     15.57 o 
   5   4   6      114.39      111.53     10.25 o 
   6   4   6       16.08       22.29     10.34 o 
   7   4   6        1.34        2.81      7.48 o 
   8   4   6       12.98       29.20     17.75 o 
   9   4   6        5.24       43.27     23.00 o 
  10   4   6       13.23       -0.69     13.26 o 
 -11   5   6        1.12       47.37     28.94 o 
 -10   5   6        1.68        0.04      2.40 o 
  -9   5   6       38.52       54.77     15.92 o 
  -8   5   6       30.99       45.30     12.04 o 
  -7   5   6        4.11       -8.83      8.42 o 
  -6   5   6       22.55       16.68      6.85 o 
  -5   5   6       25.94       26.87      7.93 o 
  -4   5   6       80.39       81.87      8.39 o 
  -3   5   6        0.11       -2.15      2.84 o 
  -2   5   6        4.78       12.37      6.72 o 
  -1   5   6      263.44      275.28      7.79 o 
   0   5   6        7.23        3.71      3.95 o 
   1   5   6      350.88      309.50     10.36 o 
   2   5   6        7.39        5.46      7.46 o 
   3   5   6      764.10      696.08     11.07 o 
   4   5   6       94.40       93.11      8.74 o 
   5   5   6      150.53      148.99     10.54 o 
   6   5   6        5.00        1.97      3.96 o 
   7   5   6       43.13       54.82     13.59 o 
   8   5   6       45.69       42.87     19.36 o 
   9   5   6        8.03        2.87     27.98 o 
 -11   6   6        2.38        3.87     27.78 o 
 -10   6   6       16.62       40.49     24.60 o 
  -9   6   6       46.57       49.20     14.14 o 
  -8   6   6      136.73      141.70     12.49 o 
  -7   6   6       12.07        9.20     13.49 o 
  -6   6   6        3.33       -0.32      7.69 o 
  -5   6   6       13.34       33.84      8.17 o 
  -4   6   6        4.12        0.24      5.35 o 
  -3   6   6       10.21       11.51      5.96 o 
  -2   6   6        6.98       15.00      6.58 o 
  -1   6   6      331.71      323.94      8.11 o 
   0   6   6      179.44      187.82      8.20 o 
   1   6   6       15.72       15.85      7.33 o 
   2   6   6        0.46        2.25      8.25 o 
   3   6   6      616.15      615.91     19.62 o 
   4   6   6      475.18      443.83     10.67 o 
   5   6   6      869.74      811.79     25.71 o 
   6   6   6       12.45       18.05     12.00 o 
   7   6   6      101.76      148.77     16.99 o 
   8   6   6       25.41       40.68     19.49 o 
   9   6   6        0.00        0.18     22.09 o 
 -11   7   6       11.07       22.32     40.24 o 
 -10   7   6       18.33       34.56     25.32 o 
  -9   7   6       63.30       71.80     16.75 o 
  -8   7   6        5.55        2.75     12.40 o 
  -7   7   6        3.65        1.96      5.84 o 
  -6   7   6       88.06       84.83      9.58 o 
  -5   7   6       54.81       50.61      8.47 o 
  -4   7   6      197.39      191.64      9.24 o 
  -3   7   6       22.84       19.74      7.15 o 
  -2   7   6       13.54        1.49      3.98 o 
  -1   7   6      529.07      499.75      8.86 o 
   0   7   6      333.76      342.61     12.95 o 
   1   7   6     3028.28     3025.00     30.84 o 
   2   7   6      104.72      117.58      8.43 o 
   3   7   6     1357.36     1353.80     20.60 o 
   4   7   6      335.17      327.50     11.01 o 
   5   7   6        0.01       21.00     11.00 o 
   6   7   6      151.26      169.47     19.56 o 
   7   7   6      212.81      168.97     21.11 o 
   8   7   6        2.91       24.89     25.15 o 
   9   7   6       30.41       24.63     26.95 o 
 -11   8   6        0.72       11.03     43.74 o 
 -10   8   6       13.87       34.32     36.62 o 
  -9   8   6        3.23       32.83     20.79 o 
  -8   8   6        5.08       -3.76      5.29 o 
  -7   8   6       30.99       22.50      9.14 o 
  -6   8   6        8.72        5.84      7.13 o 
  -5   8   6       58.98       67.02      8.79 o 
  -4   8   6       11.14        2.65      5.24 o 
  -3   8   6        0.01        8.47      8.01 o 
  -2   8   6       49.12       48.02      7.31 o 
  -1   8   6       71.57       72.48      7.63 o 
   0   8   6       66.08       52.36      7.56 o 
   1   8   6      222.65      240.72      9.00 o 
   2   8   6        0.07        2.48      6.12 o 
   3   8   6     2357.49     2352.12     33.46 o 
   4   8   6        8.46       19.60     11.13 o 
   5   8   6      460.43      483.96     25.14 o 
   6   8   6       67.13       82.10     14.63 o 
   7   8   6       11.69       39.52     19.47 o 
   8   8   6        1.51      -23.39     33.55 o 
   9   8   6        4.74       -3.41     21.94 o 
 -11   9   6        3.97       -4.11     43.04 o 
 -10   9   6       21.05       64.18     36.65 o 
  -9   9   6        0.33       -1.34      6.32 o 
  -8   9   6       31.69       40.86     15.03 o 
  -7   9   6       35.50       39.09     11.54 o 
  -6   9   6        3.54      -13.70      7.72 o 
  -5   9   6       28.42       23.40      8.89 o 
  -4   9   6       10.34        6.07      8.92 o 
  -3   9   6      130.73      127.27      8.56 o 
  -2   9   6       21.28       25.21      8.51 o 
  -1   9   6      105.07      100.69      8.72 o 
   0   9   6      256.66      265.22      8.93 o 
   1   9   6      120.37      110.81      7.65 o 
   2   9   6        0.51        0.14      9.95 o 
   3   9   6      526.32      509.98     15.51 o 
   4   9   6      322.16      309.85     12.98 o 
   5   9   6       13.36        4.08      8.58 o 
   6   9   6        4.55       20.73     17.26 o 
   7   9   6       22.25       10.66     11.92 o 
   8   9   6       98.95       88.30     25.26 o 
   9   9   6        0.12       11.98     30.30 o 
 -10  10   6        2.93       11.00     36.52 o 
  -9  10   6        0.54       24.72     23.06 o 
  -8  10   6       55.71       34.74     15.28 o 
  -7  10   6        0.00       15.29     11.58 o 
  -6  10   6        0.00        5.89     11.87 o 
  -5  10   6       10.91        6.04     11.37 o 
  -4  10   6        5.01        5.54      9.41 o 
  -3  10   6        0.01        4.83      9.84 o 
  -2  10   6        0.51        0.96      4.09 o 
  -1  10   6      343.31      295.69     11.26 o 
   0  10   6       44.54       41.42      7.93 o 
   1  10   6       85.64       76.76      7.77 o 
   2  10   6        0.07       -1.55      3.01 o 
   3  10   6      447.02      447.58     13.30 o 
   4  10   6      327.65      318.19     13.25 o 
   5  10   6      441.97      438.35     16.83 o 
   6  10   6        0.55       -5.60     18.91 o 
   7  10   6       43.85       54.70     20.71 o 
   8  10   6        3.86       38.80     42.40 o 
   9  10   6        0.98       21.00     30.93 o 
 -10  11   6        1.44       33.30     38.44 o 
  -9  11   6       39.01      -14.11     16.12 o 
  -8  11   6        0.07        0.56     21.61 o 
  -7  11   6        4.48        3.23     16.76 o 
  -6  11   6        8.94       16.06     12.45 o 
  -5  11   6        2.35        4.07     10.23 o 
  -4  11   6       26.65       28.79     10.02 o 
  -3  11   6        2.35        0.22     10.28 o 
  -2  11   6        0.34       -1.97      5.34 o 
  -1  11   6      116.42      119.59      9.97 o 
   0  11   6       68.14       78.10      8.37 o 
   1  11   6      292.88      278.32     11.37 o 
   2  11   6       30.66       30.60      9.89 o 
   3  11   6      109.08      117.95     11.01 o 
   4  11   6       39.07       44.51     12.01 o 
   5  11   6       67.38       72.80     13.64 o 
   6  11   6       40.69       49.57     19.42 o 
   7  11   6       50.99       62.84     22.76 o 
   8  11   6        0.54        2.65     14.40 o 
   9  11   6        4.74       22.98     31.76 o 
  -9  12   6        8.02       21.58     24.39 o 
  -8  12   6       18.28       26.21     16.34 o 
  -7  12   6        1.51        1.78     10.74 o 
  -6  12   6       10.42        0.44      7.09 o 
  -5  12   6        2.55        5.88     13.71 o 
  -4  12   6        2.05       -0.43     10.14 o 
  -3  12   6       27.22       36.76      9.82 o 
  -2  12   6        0.73        2.81      3.99 o 
  -1  12   6       21.96       47.32      9.90 o 
   0  12   6       81.86       69.28      9.92 o 
   1  12   6      159.26      155.11      9.85 o 
   2  12   6        2.51        5.82     11.39 o 
   3  12   6      171.71      167.13     11.47 o 
   4  12   6      149.53      144.00     13.12 o 
   5  12   6        1.99        4.25     10.94 o 
   6  12   6        0.90       -4.48     16.59 o 
   7  12   6       50.77       76.55     24.83 o 
   8  12   6        0.13       14.86     39.95 o 
 -10  13   6        4.35       34.60     42.84 o 
  -9  13   6       22.59       10.27     25.33 o 
  -8  13   6        0.36        4.88     16.78 o 
  -7  13   6       22.06       43.37     19.30 o 
  -6  13   6        6.55       15.61     19.30 o 
  -5  13   6       28.15       33.18     12.70 o 
  -4  13   6       81.24       78.58     11.98 o 
  -3  13   6       40.63       39.78     11.18 o 
  -2  13   6        2.47        3.26     11.88 o 
  -1  13   6       55.65       52.34     10.20 o 
   0  13   6       79.91       89.09     10.55 o 
   1  13   6      190.05      181.38     16.42 o 
   2  13   6       88.02      111.35     13.57 o 
   3  13   6      215.82      209.38     12.25 o 
   4  13   6       71.38       69.39     13.14 o 
   5  13   6       42.73       45.48     17.47 o 
   6  13   6        4.83        4.26      8.79 o 
   7  13   6        8.70       11.07     25.03 o 
   8  13   6       42.30       42.06     29.49 o 
  -9  14   6        4.96       24.39     27.71 o 
  -8  14   6        9.65        8.40     23.57 o 
  -7  14   6        3.73        6.53     14.44 o 
  -6  14   6        5.08       22.36     17.48 o 
  -5  14   6        2.35        9.45     15.32 o 
  -4  14   6        0.10        4.57     12.07 o 
  -3  14   6        7.64       18.72     13.39 o 
  -2  14   6       65.99       58.32     11.47 o 
  -1  14   6       46.42       42.17     11.15 o 
   0  14   6       13.33        9.06      6.98 o 
   1  14   6       44.94       35.13     11.05 o 
   2  14   6        4.07       19.42     14.05 o 
   3  14   6      178.42      170.19     15.03 o 
   4  14   6       15.01       36.29     15.65 o 
   5  14   6       33.20       40.54     17.55 o 
   6  14   6        2.15       15.74     19.39 o 
   7  14   6        1.12       16.73     26.30 o 
   8  14   6        0.06        8.19     22.17 o 
  -9  15   6        1.51       -0.67     20.47 o 
  -8  15   6        0.00       27.91     27.69 o 
  -7  15   6        0.32       15.56     21.21 o 
  -6  15   6       16.19       15.86     15.27 o 
  -5  15   6       13.71       17.20     14.55 o 
  -4  15   6       68.52       98.46     23.55 o 
  -3  15   6        5.62        6.58     10.88 o 
  -2  15   6        1.44        9.18     13.68 o 
  -1  15   6        2.46        4.94     10.35 o 
   0  15   6       51.10       57.92     11.89 o 
   1  15   6       87.90       99.63     12.40 o 
   2  15   6       10.93       26.66     15.23 o 
   3  15   6      115.77      117.93     15.20 o 
   4  15   6        0.22       -2.49     16.16 o 
   5  15   6       28.28       40.83     22.84 o 
   6  15   6        1.34      -25.43     32.66 o 
   7  15   6        0.00       16.29     39.75 o 
   8  15   6        0.00       26.62     31.07 o 
  -9  16   6        6.05       25.33     30.52 o 
  -8  16   6       15.22       32.69     25.94 o 
  -7  16   6        2.16        8.62     28.51 o 
  -6  16   6        8.02       12.06     10.47 o 
  -5  16   6        0.31        5.19     15.68 o 
  -4  16   6       42.26       35.97     14.37 o 
  -3  16   6       14.58       31.69     13.00 o 
  -2  16   6       68.60       79.68     13.15 o 
  -1  16   6       56.74       64.58     13.01 o 
   0  16   6       12.84        2.32      7.17 o 
   1  16   6       60.38       65.79     13.27 o 
   2  16   6        0.58       10.62     14.01 o 
   3  16   6       67.33       62.01     16.37 o 
   4  16   6       56.21       31.82     21.78 o 
   5  16   6      129.00      124.65     24.86 o 
   6  16   6       41.64       39.66     36.80 o 
   7  16   6       43.07       10.12     42.53 o 
  -9  17   6       10.66       12.51     31.05 o 
  -8  17   6        6.79        4.61     16.89 o 
  -7  17   6        0.03       -1.62     17.95 o 
  -6  17   6        0.10       19.67     17.98 o 
  -5  17   6        0.49        0.92      7.58 o 
  -4  17   6       15.89       15.25     14.48 o 
  -3  17   6        0.50       23.57     14.25 o 
  -2  17   6       18.76       22.39     13.77 o 
  -1  17   6      143.12      130.80     13.48 o 
   0  17   6        0.23        4.27      4.57 o 
   1  17   6       52.35       44.27     14.36 o 
   2  17   6       96.56      103.54     16.88 o 
   3  17   6       21.48       13.21     18.15 o 
   4  17   6        0.60        1.25     21.89 o 
   5  17   6       59.23       60.98     28.87 o 
   6  17   6        6.74       12.80     37.98 o 
   7  17   6       11.55       30.06     44.13 o 
  -8  18   6        0.00        2.35     27.37 o 
  -7  18   6        0.86       22.36     21.21 o 
  -6  18   6        0.04       10.58     16.28 o 
  -5  18   6        0.16       -1.21     18.09 o 
  -4  18   6        3.31       -9.91     16.99 o 
  -3  18   6        0.36       -2.89     10.36 o 
  -2  18   6       37.54       33.84     14.36 o 
  -1  18   6        3.95       11.63     14.18 o 
   0  18   6        0.15        0.32     12.85 o 
   1  18   6        7.63       12.22     14.91 o 
   2  18   6       21.65       14.79     13.62 o 
   3  18   6       22.90       12.17     17.74 o 
   4  18   6       35.31       30.21     29.57 o 
   5  18   6        0.25       12.91     34.55 o 
   6  18   6        0.03       11.00     39.95 o 
  -8  19   6        3.74        0.83     26.78 o 
  -7  19   6        3.90        4.18     22.37 o 
  -6  19   6       12.99       10.75     27.94 o 
  -5  19   6        0.13        5.87     12.43 o 
  -4  19   6       27.46       26.23     17.42 o 
  -3  19   6        1.13       14.38     16.60 o 
  -2  19   6        0.01        5.48     15.27 o 
  -1  19   6        3.19       -2.23     16.15 o 
   0  19   6        2.73        1.98     15.47 o 
   1  19   6       33.40       32.79     16.11 o 
   2  19   6       16.14       11.63     20.72 o 
   3  19   6       40.10       62.50     28.87 o 
   4  19   6        2.01      -13.88     25.76 o 
   5  19   6        2.71       10.39     37.91 o 
   6  19   6        5.86        9.94     44.07 o 
  -7  20   6        1.13        1.64     11.68 o 
  -6  20   6        0.02        4.21     13.63 o 
  -5  20   6        2.87       -5.22     13.54 o 
  -4  20   6       16.59       22.67     18.64 o 
  -3  20   6        0.59        5.75     13.95 o 
  -2  20   6       15.66       12.41     21.53 o 
  -1  20   6        3.50       14.73     16.24 o 
   0  20   6       10.38        6.46     20.27 o 
   1  20   6        3.25        1.33     13.25 o 
   2  20   6        0.63       -5.23     12.53 o 
   3  20   6       11.81       22.26     35.57 o 
   4  20   6       49.27       75.31     38.62 o 
   5  20   6        0.59       19.12     41.98 o 
  -7  21   6        0.93       -4.49     18.23 o 
  -6  21   6        1.58        1.41     20.15 o 
  -5  21   6        0.01        1.46     20.56 o 
  -4  21   6        0.03       12.86     23.07 o 
  -3  21   6        0.04        6.70     24.10 o 
  -2  21   6        5.38       23.90     18.46 o 
  -1  21   6        4.50      -15.33     23.08 o 
   0  21   6        8.70       12.38     18.71 o 
   1  21   6       45.04       42.60     25.06 o 
   2  21   6        3.38       19.71     35.41 o 
   3  21   6       35.44       74.75     36.77 o 
   4  21   6        1.66       22.51     40.36 o 
   5  21   6       52.14       52.00     44.90 o 
  -6  22   6        5.71       -0.66     19.36 o 
  -5  22   6        0.27       10.74     22.90 o 
  -4  22   6        4.69       11.31     24.69 o 
  -3  22   6        0.59       13.60     22.02 o 
  -2  22   6        9.09        8.04     12.66 o 
  -1  22   6       16.04       -8.62     13.08 o 
   0  22   6        0.17       -6.54      8.90 o 
   1  22   6        6.97        7.63     25.25 o 
   2  22   6        0.00      -14.32     35.98 o 
   3  22   6       31.50       72.30     36.94 o 
   4  22   6        1.55      -18.24     37.08 o 
  -5  23   6        0.51       -3.84     23.89 o 
  -4  23   6        0.08       14.46     23.65 o 
  -3  23   6        0.23       31.02     27.06 o 
  -2  23   6        8.89       10.98     21.94 o 
  -1  23   6        5.75       -5.23     11.86 o 
   0  23   6        5.28       24.51     21.71 o 
   1  23   6        7.02       14.20     28.73 o 
   2  23   6       21.34       33.75     39.82 o 
   3  23   6        3.07       32.74     44.85 o 
  -4  24   6        1.90       -1.83     20.20 o 
  -3  24   6        0.26       14.82     24.05 o 
  -2  24   6        0.27       -9.65     10.60 o 
  -1  24   6        0.06        3.13     11.26 o 
   0  24   6       12.29        8.47     18.96 o 
   1  24   6        0.50       10.10     42.74 o 
   2  24   6        5.56       12.35     42.20 o 
  -3  25   6        0.09        6.61     27.25 o 
  -2  25   6        4.80      -15.26     25.37 o 
  -1  25   6        0.01      -10.18     20.45 o 
   0  25   6        1.25       -1.52      7.82 o 
   1  25   6       16.68       35.88     45.90 o 
 -11   0   7        1.96        5.99     39.58 o 
  -9   0   7        0.19        3.62      7.66 o 
  -7   0   7       80.31       64.61     15.54 o 
  -5   0   7      922.61      860.40     30.27 o 
  -3   0   7      373.15      391.65     14.27 o 
  -1   0   7      468.55      466.75     14.83 o 
   1   0   7      407.47      382.13     14.72 o 
   3   0   7      406.07      401.78     17.28 o 
   5   0   7       43.57       58.42     24.36 o 
   7   0   7      143.96      146.14     29.63 o 
   9   0   7        9.59       20.73     42.27 o 
 -11   1   7        0.87       21.21     28.68 o 
 -10   1   7        0.18       17.65     24.25 o 
  -9   1   7        2.14        1.58     12.97 o 
  -8   1   7       39.30       38.60     11.69 o 
  -7   1   7       47.89       56.09     12.06 o 
  -6   1   7      342.14      315.09     15.90 o 
  -5   1   7       47.27       81.21     15.11 o 
  -4   1   7      190.01      189.55     10.47 o 
  -3   1   7      517.60      483.29     13.10 o 
  -2   1   7       91.30      107.56      8.68 o 
  -1   1   7       85.07       98.14     11.39 o 
   0   1   7       41.62       47.49      8.59 o 
   1   1   7       29.59       44.13     10.68 o 
   2   1   7       22.05       21.70      9.02 o 
   3   1   7      145.88      166.83     18.82 o 
   4   1   7      293.26      295.62     25.41 o 
   5   1   7       32.77       43.23     12.46 o 
   6   1   7       11.85       14.68     14.96 o 
   7   1   7        1.39       18.43     21.15 o 
   8   1   7        1.28       40.65     25.55 o 
   9   1   7        4.86       30.02     30.36 o 
 -11   2   7        4.17       16.87     42.49 o 
 -10   2   7       50.16       74.90     24.37 o 
  -9   2   7        8.79       18.14     11.34 o 
  -8   2   7        0.00        8.44      7.39 o 
  -7   2   7        0.00        2.47     11.54 o 
  -6   2   7      398.96      370.93     13.05 o 
  -5   2   7        0.71        2.46     10.67 o 
  -4   2   7      659.84      669.56     15.56 o 
  -3   2   7       36.79       48.18      7.47 o 
  -2   2   7      359.52      319.16      8.88 o 
  -1   2   7       31.99       33.80      7.09 o 
   0   2   7       96.68       84.89      8.77 o 
   1   2   7       66.40       74.15     10.88 o 
   2   2   7        0.55        3.79      9.29 o 
   3   2   7       19.06       18.76      6.54 o 
   4   2   7      813.77      744.54     21.65 o 
   5   2   7        2.75        9.31     12.03 o 
   6   2   7        1.87       15.45     14.92 o 
   7   2   7       33.83       52.62     14.54 o 
   8   2   7       42.68       69.01     19.53 o 
   9   2   7        0.02       27.08     29.78 o 
 -11   3   7        1.19       -4.77     27.68 o 
 -10   3   7        3.55       14.54     24.45 o 
  -9   3   7        0.45       -6.39     10.13 o 
  -8   3   7       81.69       79.58     12.08 o 
  -7   3   7      113.19       89.77     12.38 o 
  -6   3   7      226.10      239.27     12.56 o 
  -5   3   7        4.41       16.51     10.37 o 
  -4   3   7        7.88       26.10      8.23 o 
  -3   3   7        0.63       -2.54      8.00 o 
  -2   3   7        1.62       17.94      7.61 o 
  -1   3   7      168.87      155.58      7.14 o 
   0   3   7       15.16       16.09      9.07 o 
   1   3   7        0.00        1.87      8.14 o 
   2   3   7       97.58       88.85      9.49 o 
   3   3   7      982.56      885.14     14.03 o 
   4   3   7        4.16       20.97      9.00 o 
   5   3   7        7.35        9.62      8.92 o 
   6   3   7        5.29        6.17     11.14 o 
   7   3   7        5.95       16.95     12.50 o 
   8   3   7        0.91       12.58     18.71 o 
   9   3   7        3.99      -18.79     32.03 o 
 -11   4   7        0.34       30.53     30.00 o 
 -10   4   7       75.45      102.54     35.38 o 
  -9   4   7        0.16       11.20     15.07 o 
  -8   4   7       11.12        5.33      8.59 o 
  -7   4   7       49.23       57.10     11.95 o 
  -6   4   7        2.40       -2.25      7.55 o 
  -5   4   7      227.81      182.54      9.57 o 
  -4   4   7        8.00       19.68      8.57 o 
  -3   4   7       43.33       37.97      8.42 o 
  -2   4   7      142.67      148.66      8.13 o 
  -1   4   7       19.14       19.77      6.56 o 
   0   4   7      112.91      104.81      7.99 o 
   1   4   7      200.43      197.63     16.88 o 
   2   4   7      219.73      218.32      8.34 o 
   3   4   7        0.69        6.66      5.88 o 
   4   4   7      107.23      116.16      9.81 o 
   5   4   7       12.86       17.90     12.69 o 
   6   4   7       22.36       23.33     13.00 o 
   7   4   7       83.59       77.25     15.00 o 
   8   4   7        9.30       27.00     20.66 o 
   9   4   7        4.62       -9.92     31.82 o 
 -11   5   7        0.23      -16.86     37.82 o 
 -10   5   7        0.12      -20.98     29.03 o 
  -9   5   7        0.97        5.56     18.78 o 
  -8   5   7        1.04        0.03     13.37 o 
  -7   5   7       26.48       34.22     12.03 o 
  -6   5   7       74.29       56.76     12.82 o 
  -5   5   7        0.46       16.11      9.40 o 
  -4   5   7      217.08      201.76     10.15 o 
  -3   5   7       23.88       28.43      8.73 o 
  -2   5   7      124.63      109.00      9.96 o 
  -1   5   7      739.65      701.31      9.08 o 
   0   5   7      381.93      363.06      9.29 o 
   1   5   7      193.92      190.01      8.03 o 
   2   5   7       12.73       22.18      7.93 o 
   3   5   7       38.96       29.88      8.77 o 
   4   5   7      370.97      348.12     11.36 o 
   5   5   7        5.33        9.45     11.47 o 
   6   5   7        0.47      -12.93     11.94 o 
   7   5   7       13.87       23.58     15.01 o 
   8   5   7        2.52        2.79     20.25 o 
   9   5   7        8.64       12.58     17.27 o 
 -11   6   7        2.53       10.18     42.23 o 
 -10   6   7        8.47       14.62     34.34 o 
  -9   6   7        6.78       20.38     19.27 o 
  -8   6   7        3.46       17.73     14.56 o 
  -7   6   7        4.02       17.40     13.06 o 
  -6   6   7      133.18      108.37     13.04 o 
  -5   6   7       44.85       34.33      9.75 o 
  -4   6   7      123.83      125.05     13.21 o 
  -3   6   7      246.38      251.73      8.80 o 
  -2   6   7      179.87      181.79     10.80 o 
  -1   6   7       25.74       21.59      7.55 o 
   0   6   7       96.87       97.43      6.82 o 
   1   6   7      546.16      537.90     14.17 o 
   2   6   7       43.31       47.14      8.42 o 
   3   6   7      143.28      147.47      9.81 o 
   4   6   7      581.59      586.31     16.22 o 
   5   6   7        2.21        0.48     11.32 o 
   6   6   7       32.74       41.76     13.44 o 
   7   6   7      106.02      115.08     15.44 o 
   8   6   7        0.14       18.22     27.52 o 
   9   6   7        0.02       -6.77     28.11 o 
 -10   7   7        6.33        3.19     35.34 o 
  -9   7   7        0.01       -6.35     10.95 o 
  -8   7   7       12.16       11.55     13.29 o 
  -7   7   7       38.19       33.04     12.81 o 
  -6   7   7        2.50        2.98      5.04 o 
  -5   7   7       23.35        9.38      6.53 o 
  -4   7   7        9.96        6.16     10.37 o 
  -3   7   7        3.35       10.90      8.43 o 
  -2   7   7       24.57       24.12      7.34 o 
  -1   7   7       24.90       24.86      7.08 o 
   0   7   7       19.89       32.22      7.93 o 
   1   7   7        9.57       10.75      8.43 o 
   2   7   7      800.20      792.74     11.35 o 
   3   7   7      214.12      193.55     10.06 o 
   4   7   7      280.94      287.02     11.13 o 
   5   7   7        3.91       14.74     11.78 o 
   6   7   7        3.52       11.22     17.64 o 
   7   7   7        8.92       27.76     20.91 o 
   8   7   7        0.37       -1.69     27.61 o 
   9   7   7        1.19        0.36     14.12 o 
 -11   8   7        2.36        6.75     42.75 o 
 -10   8   7       49.86       64.78     38.07 o 
  -9   8   7       13.60       26.24     22.18 o 
  -8   8   7        5.08        6.17     16.20 o 
  -7   8   7       55.82       50.13     13.19 o 
  -6   8   7       23.20       28.03     12.48 o 
  -5   8   7       24.09       10.19      8.21 o 
  -4   8   7        0.03        3.48      4.41 o 
  -3   8   7       17.41       20.93      8.09 o 
  -2   8   7       27.23       33.40      7.72 o 
  -1   8   7        0.00        0.50      2.91 o 
   0   8   7      202.65      195.23      8.90 o 
   1   8   7      296.24      279.90     10.11 o 
   2   8   7       47.40       54.13      8.92 o 
   3   8   7       67.91       70.18     11.75 o 
   4   8   7       44.13       36.75     12.18 o 
   5   8   7        0.02       -4.53     13.37 o 
   6   8   7       10.55       -3.52      7.88 o 
   7   8   7        4.16       -3.49     24.98 o 
   8   8   7       13.35       31.60     27.55 o 
   9   8   7        0.26        2.94     34.12 o 
 -10   9   7        0.01       -6.67     21.70 o 
  -9   9   7       13.59        9.45     45.44 o 
  -8   9   7        5.62       19.11     14.88 o 
  -7   9   7       13.41       26.42     12.49 o 
  -6   9   7       12.41        4.81      9.67 o 
  -5   9   7        2.61       11.36     10.03 o 
  -4   9   7       21.93        9.46      6.15 o 
  -3   9   7       43.57       40.72      8.39 o 
  -2   9   7       75.49       68.35      8.20 o 
  -1   9   7     1027.37      994.42     18.49 o 
   0   9   7       71.91       41.73      8.77 o 
   1   9   7      362.57      352.93     10.70 o 
   2   9   7       12.68       24.80     10.30 o 
   3   9   7        2.70       -2.93      8.51 o 
   4   9   7       39.97       34.97     13.16 o 
   5   9   7       43.07       28.34     14.84 o 
   6   9   7        6.80       13.54     16.31 o 
   7   9   7       22.42       48.71     23.05 o 
   8   9   7       11.22       39.08     27.32 o 
 -10  10   7        4.97        8.06     39.59 o 
  -9  10   7        0.30       35.30     24.10 o 
  -8  10   7        0.01       16.12     18.78 o 
  -7  10   7        0.04        4.98      7.68 o 
  -6  10   7       50.97       51.44     13.87 o 
  -5  10   7        4.73       13.11     11.66 o 
  -4  10   7       56.21       50.59      9.51 o 
  -3  10   7      272.89      268.31     10.77 o 
  -2  10   7        7.83        1.73      6.15 o 
  -1  10   7       27.25       25.36      8.99 o 
   0  10   7        1.81       13.25      9.26 o 
   1  10   7     1082.02     1069.53     14.67 o 
   2  10   7       26.37       22.28     10.44 o 
   3  10   7      379.93      388.64     17.23 o 
   4  10   7       79.75       87.59     15.01 o 
   5  10   7        0.18        2.30     14.73 o 
   6  10   7       42.01       61.00     19.96 o 
   7  10   7       80.04       78.79     22.68 o 
   8  10   7        6.52       13.86     23.78 o 
 -10  11   7        0.09      -26.87     27.97 o 
  -9  11   7        2.03       -5.13     24.54 o 
  -8  11   7        0.09        8.91     19.45 o 
  -7  11   7        0.46       -2.23     16.24 o 
  -6  11   7        0.44       24.57     13.57 o 
  -5  11   7        6.16        1.34      9.52 o 
  -4  11   7       21.17       16.37     10.66 o 
  -3  11   7        0.07        5.40      7.47 o 
  -2  11   7        2.35       10.56     10.06 o 
  -1  11   7      113.97      111.99      9.86 o 
   0  11   7       10.09        8.56      7.50 o 
   1  11   7        1.56        1.10      5.54 o 
   2  11   7      239.02      215.49     14.38 o 
   3  11   7       19.26       29.67     11.14 o 
   4  11   7       60.27       50.69     12.81 o 
   5  11   7       36.48       40.28     15.08 o 
   6  11   7       42.91       47.64     19.50 o 
   7  11   7        8.55       30.24     24.72 o 
   8  11   7        4.72        5.60     33.08 o 
 -10  12   7        3.36       18.72     42.49 o 
  -9  12   7       31.49       56.96     25.48 o 
  -8  12   7        0.68       -2.27     21.68 o 
  -7  12   7       35.78       21.58     18.64 o 
  -6  12   7       13.27       26.24     16.68 o 
  -5  12   7        2.10        8.25     13.15 o 
  -4  12   7       28.12       29.12     11.46 o 
  -3  12   7        3.92       11.40     11.27 o 
  -2  12   7        4.43       14.16     10.72 o 
  -1  12   7        8.23        1.79      5.12 o 
   0  12   7        1.47        6.09     11.22 o 
   1  12   7       21.22       16.33     11.01 o 
   2  12   7       31.80       38.82     14.54 o 
   3  12   7       14.60       23.46     11.92 o 
   4  12   7       17.15       19.21     14.20 o 
   5  12   7       15.57       20.09     15.26 o 
   6  12   7       37.50       44.30     21.15 o 
   7  12   7        0.13       39.53     26.83 o 
   8  12   7        3.32       44.86     30.90 o 
 -10  13   7        0.02       -9.69     24.00 o 
  -9  13   7        3.02        0.42     24.73 o 
  -8  13   7        0.10        4.61     23.66 o 
  -7  13   7        3.61       11.18     18.36 o 
  -6  13   7        9.41       26.52     17.96 o 
  -5  13   7        6.64        5.63      7.90 o 
  -4  13   7        9.82       15.59     15.43 o 
  -3  13   7      100.14       79.54     12.10 o 
  -2  13   7       10.58       14.57     10.87 o 
  -1  13   7        2.72        0.16     11.36 o 
   0  13   7        3.41       12.12     11.14 o 
   1  13   7       10.99       13.25     12.38 o 
   2  13   7       29.59       41.54     15.65 o 
   3  13   7       81.22       71.65     13.51 o 
   4  13   7       91.25      116.71     15.90 o 
   5  13   7        1.61        6.64     12.67 o 
   6  13   7       20.43       34.38     28.97 o 
   7  13   7        2.28       15.78     28.29 o 
   8  13   7       11.09       43.30     30.90 o 
  -9  14   7        1.11      -18.04     28.79 o 
  -8  14   7        0.53        2.00     17.18 o 
  -7  14   7        0.04        4.65     21.47 o 
  -6  14   7        1.38       13.29      9.49 o 
  -5  14   7        6.19       -1.61      6.95 o 
  -4  14   7        2.79        7.61     11.63 o 
  -3  14   7       92.24      102.68     12.86 o 
  -2  14   7        1.39       12.07      6.07 o 
  -1  14   7       57.85       60.52     12.06 o 
   0  14   7        7.64        9.30     10.75 o 
   1  14   7        8.91       -6.09     12.30 o 
   2  14   7        2.87        1.53     16.77 o 
   3  14   7        2.81        9.35     16.01 o 
   4  14   7        1.24       -1.70      9.89 o 
   5  14   7        1.38        2.10     17.20 o 
   6  14   7       24.53       39.33     25.50 o 
   7  14   7       31.71       20.70     28.93 o 
  -9  15   7        1.70       12.24     40.22 o 
  -8  15   7        1.55       28.93     27.70 o 
  -7  15   7        4.67       -0.79      7.89 o 
  -6  15   7        0.22       22.81     15.94 o 
  -5  15   7       16.63       25.07     16.07 o 
  -4  15   7        0.01       -0.34      9.95 o 
  -3  15   7       44.93       46.68     12.88 o 
  -2  15   7       20.45       12.22      7.63 o 
  -1  15   7        0.05        7.39     13.92 o 
   0  15   7        3.73       12.53     12.36 o 
   1  15   7        0.88       -7.16     22.01 o 
   2  15   7        9.10       17.70     17.21 o 
   3  15   7        8.04        7.35     15.36 o 
   4  15   7        2.09       22.46     19.68 o 
   5  15   7        8.69       19.25     30.12 o 
   6  15   7       40.02       50.86     38.66 o 
   7  15   7        0.46       -2.71    170.90 o 
  -9  16   7        5.22        9.82     19.19 o 
  -8  16   7        0.01        2.86     21.77 o 
  -7  16   7        7.94       17.32     20.31 o 
  -6  16   7        1.24       13.55     11.03 o 
  -5  16   7        0.23      -19.79     15.99 o 
  -4  16   7       17.83        2.62      8.94 o 
  -3  16   7        0.25        9.01     13.55 o 
  -2  16   7        3.08        1.79      2.91 o 
  -1  16   7       10.80       11.42     13.39 o 
   0  16   7        3.83       23.79     13.37 o 
   1  16   7        6.40       26.41     17.73 o 
   2  16   7        0.19       18.09     18.34 o 
   3  16   7        3.58       19.22     19.27 o 
   4  16   7        8.52       -7.56     25.56 o 
   5  16   7       36.81       24.20     35.37 o 
   6  16   7       37.05       27.14     39.78 o 
   7  16   7        1.35       50.50     42.40 o 
  -8  17   7       13.60        3.64     16.15 o 
  -7  17   7        8.43        8.65     22.52 o 
  -6  17   7       32.31       44.15     19.51 o 
  -5  17   7        0.90        6.13     16.97 o 
  -4  17   7        8.56       11.56     15.71 o 
  -3  17   7       37.97       28.51     10.97 o 
  -2  17   7        2.34        2.22     11.74 o 
  -1  17   7        0.63        2.20     13.12 o 
   0  17   7       41.22       45.40     14.14 o 
   1  17   7        1.79       16.09     18.61 o 
   2  17   7       17.28       20.95     16.39 o 
   3  17   7        0.17       11.20     19.80 o 
   4  17   7       24.87       38.01     30.11 o 
   5  17   7       18.76       19.01     37.12 o 
   6  17   7        0.56       10.12     41.53 o 
  -8  18   7        1.96        2.55     11.58 o 
  -7  18   7        3.93       29.11     23.62 o 
  -6  18   7       20.81       29.62     20.59 o 
  -5  18   7        0.08      -12.46     14.75 o 
  -4  18   7        0.92        1.82     18.96 o 
  -3  18   7       27.45       36.46     16.40 o 
  -2  18   7        6.41       18.94     15.75 o 
  -1  18   7       26.01        9.43      9.34 o 
   0  18   7        8.94       17.14     15.29 o 
   1  18   7        1.93       12.90     32.31 o 
   2  18   7       60.33       76.26     19.50 o 
   3  18   7        1.08        9.91     14.31 o 
   4  18   7        9.67       31.29     34.36 o 
   5  18   7        0.03       32.17     36.72 o 
   6  18   7        0.27       28.88     42.99 o 
  -7  19   7        4.52       33.03     22.15 o 
  -6  19   7        0.10      -12.53     18.25 o 
  -5  19   7        7.96       -9.74     15.26 o 
  -4  19   7        0.64       -4.16     17.76 o 
  -3  19   7        0.47        8.55     18.56 o 
  -2  19   7        0.79        0.28      2.52 o 
  -1  19   7       15.04       19.24     15.92 o 
   0  19   7        0.00       21.82     16.72 o 
   1  19   7        0.25        2.11     23.44 o 
   2  19   7       10.38       23.94     22.42 o 
   3  19   7       23.40       19.20     35.04 o 
   4  19   7        6.39        8.39     38.17 o 
   5  19   7       10.35       10.88     42.18 o 
  -7  20   7        2.10        1.22     25.78 o 
  -6  20   7        0.21       23.44     29.97 o 
  -5  20   7        1.12       -7.80     28.62 o 
  -4  20   7        0.80       13.31     20.05 o 
  -3  20   7        0.01      -16.00     18.57 o 
  -2  20   7        1.78       24.06     19.78 o 
  -1  20   7        0.01       15.45     15.11 o 
   0  20   7        4.32       10.77     19.39 o 
   1  20   7        2.13       19.61     23.92 o 
   2  20   7       10.28       14.38     28.43 o 
   3  20   7        4.45       -4.97     40.25 o 
   4  20   7        0.05      -19.34     48.46 o 
   5  20   7        9.01       63.49     43.73 o 
  -6  21   7        3.42       -4.75     19.96 o 
  -5  21   7        0.51       17.08     22.43 o 
  -4  21   7        2.94      -17.22     20.13 o 
  -3  21   7        4.18       11.95     21.67 o 
  -2  21   7        1.33       -0.95      9.60 o 
  -1  21   7        0.01        3.37      7.94 o 
   0  21   7       26.44       38.23     19.81 o 
   1  21   7        0.69       -5.94      8.40 o 
   2  21   7        1.65       37.75     27.61 o 
   3  21   7        0.00       -6.69     14.50 o 
   4  21   7        2.14       -0.42      4.60 o 
  -5  22   7        0.29       -6.43     21.17 o 
  -4  22   7        6.38       41.56     23.10 o 
  -3  22   7        5.88       27.94     23.66 o 
  -2  22   7        5.64       36.93     21.14 o 
  -1  22   7        7.05       21.88     25.63 o 
   0  22   7       20.67       36.44     21.74 o 
   1  22   7        3.41       13.10     26.99 o 
   2  22   7       50.47       88.68     41.28 o 
   3  22   7       12.07       39.98     40.60 o 
  -4  23   7        0.13       -5.62      9.88 o 
  -3  23   7       14.54       10.55     23.82 o 
  -2  23   7        6.82       24.11     23.15 o 
  -1  23   7       39.03       64.03     23.17 o 
   0  23   7        3.07       21.12     23.68 o 
   1  23   7       17.06       17.70     30.74 o 
   2  23   7       18.62       43.25     40.74 o 
  -3  24   7        0.02       -3.97     10.73 o 
  -2  24   7        0.12       16.10     24.58 o 
  -1  24   7        1.59       -8.30     20.04 o 
   0  24   7        0.33       21.37     27.77 o 
   1  24   7       23.08       86.58     45.05 o 
  -8   0   8       13.34        1.24     54.12 o 
  -6   0   8      403.79      379.43     26.32 o 
  -4   0   8      247.58      229.36     17.44 o 
  -2   0   8      266.93      300.72     12.72 o 
   0   0   8      105.63      115.97     10.57 o 
   2   0   8       10.48       23.41     12.56 o 
   4   0   8      168.25      177.15     22.28 o 
   6   0   8       74.81       71.44     27.66 o 
   8   0   8        0.55       65.56     38.81 o 
 -10   1   8       27.65       31.75     36.78 o 
  -9   1   8       11.86       24.20     19.32 o 
  -8   1   8       60.84       69.24     16.55 o 
  -7   1   8       75.44       61.02     14.89 o 
  -6   1   8        7.95       33.58     12.34 o 
  -5   1   8        9.37       10.81     10.64 o 
  -4   1   8       21.81       30.70     10.44 o 
  -3   1   8       26.16       87.90     24.28 o 
  -2   1   8      977.08      954.33     15.91 o 
  -1   1   8      467.56      476.65      8.64 o 
   0   1   8       24.88       35.70      7.05 o 
   1   1   8       26.62       17.97     10.57 o 
   2   1   8        0.13        0.71      9.81 o 
   3   1   8        4.26       10.44     10.99 o 
   4   1   8        0.09        4.80     12.85 o 
   5   1   8       56.29       68.64     14.36 o 
   6   1   8        8.91       18.94     16.80 o 
   7   1   8       21.38       15.80     16.73 o 
   8   1   8       13.59       38.82     21.85 o 
   9   1   8        0.20      -15.86     26.39 o 
 -11   2   8        0.22      -28.20     34.18 o 
 -10   2   8        0.22       23.34     25.65 o 
  -9   2   8        0.24        3.54     14.80 o 
  -8   2   8       13.72       31.49     17.19 o 
  -7   2   8       46.00       37.45     15.43 o 
  -6   2   8       87.90       61.86     12.71 o 
  -5   2   8        5.21        1.43      8.29 o 
  -4   2   8        0.91        2.52      6.85 o 
  -3   2   8     1795.78     1715.94     24.97 o 
  -2   2   8        0.06       52.25     16.20 o 
  -1   2   8       56.22       66.70      7.07 o 
   0   2   8      122.22      131.61      7.22 o 
   1   2   8       24.80       28.78     12.41 o 
   2   2   8        0.81        6.13      6.87 o 
   3   2   8        1.31       17.15     12.44 o 
   4   2   8        0.36        6.46     10.28 o 
   5   2   8        0.65        4.82     14.00 o 
   6   2   8        2.22       13.24     15.75 o 
   7   2   8        0.39       14.68     18.35 o 
   8   2   8        3.64        8.84     21.97 o 
   9   2   8        1.90       19.18     32.63 o 
 -11   3   8        1.40       11.32     40.51 o 
 -10   3   8        3.41       13.72     24.69 o 
  -9   3   8        5.94        8.24     21.18 o 
  -8   3   8       38.79       46.57     16.62 o 
  -7   3   8       43.88       34.11     14.51 o 
  -6   3   8       97.59       84.44     12.57 o 
  -5   3   8        2.58       -6.46      7.76 o 
  -4   3   8        1.42        9.80      8.80 o 
  -3   3   8      214.37      229.90     12.00 o 
  -2   3   8     1094.37      989.76     13.03 o 
  -1   3   8       20.22       19.76      7.18 o 
   0   3   8       36.89       40.89      7.26 o 
   1   3   8       27.40       34.68     15.73 o 
   2   3   8        0.01        7.21     10.12 o 
   3   3   8        1.19        0.65     10.91 o 
   4   3   8        0.68       10.21     13.82 o 
   5   3   8       61.21       59.68     14.37 o 
   6   3   8        4.13       15.64     15.97 o 
   7   3   8       11.68       50.05     19.22 o 
   8   3   8        4.34       28.15     23.05 o 
   9   3   8        0.32       26.04     45.64 o 
 -11   4   8        0.05       46.55     41.54 o 
 -10   4   8        3.38        0.18     10.39 o 
  -9   4   8        2.61       23.24     16.89 o 
  -8   4   8        0.02        0.81     10.90 o 
  -7   4   8       11.75       12.88     13.45 o 
  -6   4   8      230.80      215.20     13.65 o 
  -5   4   8      186.60      166.38     11.80 o 
  -4   4   8       17.16       27.76      9.71 o 
  -3   4   8      131.17      118.95      9.78 o 
  -2   4   8      246.96      253.67      9.86 o 
  -1   4   8        0.50        3.28      8.03 o 
   0   4   8      296.56      300.08      8.81 o 
   1   4   8        2.81       11.36     12.94 o 
   2   4   8       60.27       55.90     10.15 o 
   3   4   8       45.91       61.44     11.46 o 
   4   4   8       32.07       32.98     13.56 o 
   5   4   8        1.41       11.09     14.84 o 
   6   4   8        9.88        1.47      9.17 o 
   7   4   8        3.54       14.08     19.09 o 
   8   4   8        1.15        6.25     25.89 o 
   9   4   8        0.80       -9.97     37.74 o 
 -10   5   8       12.90      -10.23     25.85 o 
  -9   5   8        2.70        6.93     19.63 o 
  -8   5   8       19.06       32.74     17.60 o 
  -7   5   8       57.23       29.02     15.30 o 
  -6   5   8       10.07       30.09     13.41 o 
  -5   5   8      114.14       94.42     10.61 o 
  -4   5   8       55.76       55.32     10.09 o 
  -3   5   8      121.08      128.35     11.59 o 
  -2   5   8       94.53       75.78      9.49 o 
  -1   5   8      239.18      223.57      8.66 o 
   0   5   8      456.83      446.23     12.87 o 
   1   5   8       11.23       26.58     11.65 o 
   2   5   8       12.89       12.03      9.81 o 
   3   5   8       20.63       23.05     11.67 o 
   4   5   8        0.07        6.86     10.00 o 
   5   5   8       31.08       40.23     12.74 o 
   6   5   8        6.43       14.51     15.52 o 
   7   5   8       29.41       30.35     17.24 o 
   8   5   8        0.56      -11.37     22.51 o 
 -11   6   8        0.00       20.92     41.96 o 
 -10   6   8        0.98        0.26      5.23 o 
  -9   6   8        0.74       -1.80     13.60 o 
  -8   6   8       13.01       18.74     18.53 o 
  -7   6   8       51.26       51.25     16.01 o 
  -6   6   8      301.90      262.07     16.67 o 
  -5   6   8      316.88      302.26     14.11 o 
  -4   6   8       73.21       56.53     10.33 o 
  -3   6   8      182.33      173.37     10.31 o 
  -2   6   8       73.83       63.18      9.35 o 
  -1   6   8     1032.60     1006.05     21.14 o 
   0   6   8      251.55      233.89     10.29 o 
   1   6   8      444.09      417.57     12.79 o 
   2   6   8       75.18       66.16      9.16 o 
   3   6   8       15.58       17.29     10.21 o 
   4   6   8       20.13       14.72     10.13 o 
   5   6   8        0.58        0.02      6.97 o 
   6   6   8        2.01        6.72     12.22 o 
   7   6   8        5.89        6.07     14.16 o 
   8   6   8        5.91        2.73     34.46 o 
 -11   7   8        6.00        0.80     44.17 o 
 -10   7   8        0.10      -19.97     26.14 o 
  -9   7   8        3.78        5.33     11.20 o 
  -8   7   8        6.16        0.95      4.90 o 
  -7   7   8        0.01       14.02     16.28 o 
  -6   7   8       41.16       39.10     15.14 o 
  -5   7   8      205.92      208.40     12.60 o 
  -4   7   8       69.65       61.80      9.33 o 
  -3   7   8     2344.51     2345.08     30.32 o 
  -2   7   8      334.27      322.75     10.86 o 
  -1   7   8      767.80      728.10     15.74 o 
   0   7   8      101.07       91.47      8.68 o 
   1   7   8      281.94      263.85     10.17 o 
   2   7   8        6.80       10.01      8.20 o 
   3   7   8      147.54      156.29     12.80 o 
   4   7   8        2.86       10.71     10.69 o 
   5   7   8       29.43       11.18     14.36 o 
   6   7   8        2.79        6.70      7.59 o 
   7   7   8       11.00       19.07     20.08 o 
   8   7   8        2.00      -18.91     24.30 o 
 -10   8   8        1.14        3.72     34.90 o 
  -9   8   8        4.17      -12.27     25.06 o 
  -8   8   8        0.01        8.87     18.36 o 
  -7   8   8        8.11        0.02     11.34 o 
  -6   8   8        3.06       11.56     12.23 o 
  -5   8   8      177.10      172.14     12.25 o 
  -4   8   8        1.73        9.85      9.47 o 
  -3   8   8     1062.61     1036.17     13.08 o 
  -2   8   8        1.31        4.62      6.03 o 
  -1   8   8      817.42      792.86     12.16 o 
   0   8   8      185.14      174.37      9.27 o 
   1   8   8      111.93      101.70      9.78 o 
   2   8   8       84.09       87.25      9.85 o 
   3   8   8       10.46       14.62     11.63 o 
   4   8   8        5.36        4.38     12.95 o 
   5   8   8       13.87       16.69     15.22 o 
   6   8   8        0.57       21.10     21.31 o 
   7   8   8        0.12        3.04     16.59 o 
   8   8   8        0.53       42.91     29.44 o 
 -10   9   8        2.92       -7.85    355.62 o 
  -9   9   8        2.59       37.45     25.31 o 
  -8   9   8        0.65       -3.13     22.65 o 
  -7   9   8       46.95       26.87     18.26 o 
  -6   9   8        0.06       11.78     12.13 o 
  -5   9   8       19.84       22.06     12.55 o 
  -4   9   8       23.64       30.56     10.69 o 
  -3   9   8       72.26       92.23      9.33 o 
  -2   9   8      779.03      743.94     12.59 o 
  -1   9   8       29.58       31.81      9.27 o 
   0   9   8      491.52      502.11     11.15 o 
   1   9   8      148.67      152.71     13.01 o 
   2   9   8        2.46       12.60     11.21 o 
   3   9   8        1.45       21.52     12.38 o 
   4   9   8        3.72       11.83     13.22 o 
   5   9   8        2.03       18.97     15.27 o 
   6   9   8        8.18        8.81     17.62 o 
   7   9   8        1.15       35.58     31.42 o 
   8   9   8        0.47        6.59     35.69 o 
 -10  10   8        0.27       -3.37     30.96 o 
  -9  10   8        1.59       24.90     25.74 o 
  -8  10   8        7.96        3.09     18.41 o 
  -7  10   8       95.35       82.32     15.64 o 
  -6  10   8      214.55      201.88     14.84 o 
  -5  10   8      403.50      411.45     12.94 o 
  -4  10   8       49.29       48.26     10.54 o 
  -3  10   8       62.99       70.68     10.30 o 
  -2  10   8       21.63       15.92     12.24 o 
  -1  10   8       68.67       62.12      9.81 o 
   0  10   8       43.97       42.69      8.81 o 
   1  10   8      125.85      111.45     10.87 o 
   2  10   8      100.25       94.66     11.94 o 
   3  10   8       27.76       25.19     12.27 o 
   4  10   8        2.08        3.46      6.53 o 
   5  10   8        0.25        4.09      6.33 o 
   6  10   8        4.67       12.95      9.86 o 
   7  10   8        3.20       26.39     26.15 o 
   8  10   8        2.32      -15.68     26.91 o 
 -10  11   8        2.10       38.42     42.79 o 
  -9  11   8        1.13      -18.18     21.10 o 
  -8  11   8        0.89      -10.15     10.35 o 
  -7  11   8        0.53        0.66     15.66 o 
  -6  11   8       14.18       31.64     14.56 o 
  -5  11   8        0.54       15.60     11.77 o 
  -4  11   8       20.54       17.25     11.97 o 
  -3  11   8      410.02      415.83     13.87 o 
  -2  11   8       45.17       36.10     10.90 o 
  -1  11   8      468.22      446.56     13.81 o 
   0  11   8       52.82       54.11      9.43 o 
   1  11   8       18.27       21.36     10.30 o 
   2  11   8        0.95       11.06      6.95 o 
   3  11   8        0.61       22.86     13.54 o 
   4  11   8        6.24       -2.88      5.61 o 
   5  11   8        0.97       13.14     17.17 o 
   6  11   8        0.01        1.32      6.84 o 
   7  11   8        0.06       20.29     27.43 o 
   8  11   8        4.12        1.16     33.66 o 
 -10  12   8        1.12        5.70    223.30 o 
  -9  12   8        8.80       55.02     35.51 o 
  -8  12   8        1.10       26.70     30.38 o 
  -7  12   8       36.04        6.61     18.07 o 
  -6  12   8        9.21        3.08     14.87 o 
  -5  12   8       12.49       25.32     13.73 o 
  -4  12   8       10.36       -0.62      7.15 o 
  -3  12   8      266.83      265.67     13.90 o 
  -2  12   8       32.26       27.93     10.70 o 
  -1  12   8       11.05        9.93      7.96 o 
   0  12   8        3.11       -0.46      8.19 o 
   1  12   8       23.23       22.07     14.49 o 
   2  12   8        0.38       17.22     20.10 o 
   3  12   8        7.91       15.67     14.04 o 
   4  12   8        4.83        4.43     12.44 o 
   5  12   8       47.81       46.31     16.57 o 
   6  12   8        7.36       22.49     31.61 o 
   7  12   8        0.24        5.93     29.03 o 
  -9  13   8        1.89       20.84     37.83 o 
  -8  13   8        0.01      -30.24     26.63 o 
  -7  13   8        1.18       17.32     19.62 o 
  -6  13   8        6.07       17.42     16.10 o 
  -5  13   8       56.36       44.95     15.12 o 
  -4  13   8       66.58       57.02     13.76 o 
  -3  13   8      139.33      134.18     13.82 o 
  -2  13   8      142.49      123.41     12.03 o 
  -1  13   8      180.13      182.19     12.24 o 
   0  13   8       16.80       20.32     11.88 o 
   1  13   8        7.81       18.07     15.02 o 
   2  13   8       46.39       47.90     14.05 o 
   3  13   8       33.17       27.15     14.46 o 
   4  13   8       19.88       36.86     16.20 o 
   5  13   8        3.28        6.39      7.15 o 
   6  13   8        7.18       29.75     35.76 o 
   7  13   8        3.52       27.82     30.57 o 
  -9  14   8        0.44      -17.17     44.37 o 
  -8  14   8       12.23       27.14     26.75 o 
  -7  14   8       39.54       35.01     18.49 o 
  -6  14   8       52.58       49.97     16.55 o 
  -5  14   8       71.39       86.61     16.12 o 
  -4  14   8        0.00        2.68     10.11 o 
  -3  14   8       12.57       23.05     15.54 o 
  -2  14   8        1.28        8.22      8.65 o 
  -1  14   8       18.83       21.02     12.24 o 
   0  14   8        9.43       15.55     10.36 o 
   1  14   8        0.02        3.39     14.07 o 
   2  14   8        4.39       -0.77     12.45 o 
   3  14   8        1.02        5.14     11.48 o 
   4  14   8       27.66       50.74     17.33 o 
   5  14   8        1.41       28.49     24.40 o 
   6  14   8        2.57       23.83     27.77 o 
   7  14   8        0.04       23.25     31.82 o 
  -9  15   8        0.03       26.10     40.16 o 
  -8  15   8       10.99       32.08     36.20 o 
  -7  15   8        3.00       33.80     24.29 o 
  -6  15   8       26.23       41.75     17.56 o 
  -5  15   8       75.01       78.70     16.64 o 
  -4  15   8        6.09       -0.52     10.89 o 
  -3  15   8       42.41       66.41     14.70 o 
  -2  15   8       20.65       20.74     13.41 o 
  -1  15   8       11.97        6.00      6.68 o 
   0  15   8        0.04       -0.47      8.25 o 
   1  15   8        0.53      -14.82     16.09 o 
   2  15   8       16.71       31.42     24.31 o 
   3  15   8       14.19       16.26     19.88 o 
   4  15   8        5.54       -5.54     23.59 o 
   5  15   8        0.82        7.14     36.88 o 
   6  15   8        1.02       38.22     40.82 o 
  -8  16   8       19.55       46.01     23.86 o 
  -7  16   8       63.98       76.77     21.38 o 
  -6  16   8        0.68        1.98      8.87 o 
  -5  16   8        5.96       27.19     17.55 o 
  -4  16   8        4.36       -0.97     13.64 o 
  -3  16   8        3.38       12.65     14.88 o 
  -2  16   8       16.71       16.01      7.17 o 
  -1  16   8       61.45       67.73     13.80 o 
   0  16   8       38.39       36.13     14.90 o 
   1  16   8       96.63      115.54     18.88 o 
   2  16   8        0.02        0.19     20.77 o 
   3  16   8        0.09        4.80     20.27 o 
   4  16   8        1.46       35.90     25.46 o 
   5  16   8       12.55       40.38     37.43 o 
   6  16   8        1.22      -25.12     37.79 o 
  -8  17   8        0.29       11.77     29.33 o 
  -7  17   8       27.12       48.01     22.80 o 
  -6  17   8        0.49       13.91     19.96 o 
  -5  17   8       22.87       53.49     18.89 o 
  -4  17   8       79.79       92.64     17.46 o 
  -3  17   8       51.92       69.74     14.93 o 
  -2  17   8        4.03        6.26     14.80 o 
  -1  17   8      139.17      140.57     14.75 o 
   0  17   8        0.39       10.53     18.33 o 
   1  17   8        1.79       26.80     19.95 o 
   2  17   8        5.29       24.19     20.51 o 
   3  17   8       22.82       23.38     26.31 o 
   4  17   8       17.48       45.88     35.01 o 
   5  17   8        3.89        9.39    583.36 o 
   6  17   8        0.59       15.75     44.10 o 
  -7  18   8        1.00       -0.84     23.61 o 
  -6  18   8        0.74       11.50     22.36 o 
  -5  18   8        0.02        0.64     14.08 o 
  -4  18   8        6.45       10.13     19.12 o 
  -3  18   8       47.35       42.49     16.64 o 
  -2  18   8       40.56       41.91     15.58 o 
  -1  18   8       12.15        9.88     13.94 o 
   0  18   8        1.78        4.96     19.34 o 
   1  18   8        0.12       41.99     20.39 o 
   2  18   8       10.09       17.66     22.65 o 
   3  18   8        1.40       30.32     25.39 o 
   4  18   8        1.72        2.74     38.27 o 
   5  18   8        0.34      -21.05     55.92 o 
  -7  19   8        2.16       35.86     25.20 o 
  -6  19   8        3.52        0.50     12.13 o 
  -5  19   8       17.73       60.55     21.25 o 
  -4  19   8        3.28       12.88     19.79 o 
  -3  19   8       42.55       40.05     17.90 o 
  -2  19   8       20.60       21.52     16.55 o 
  -1  19   8        2.55       -9.50     14.91 o 
   0  19   8       31.36       57.28     21.64 o 
   1  19   8        6.86        1.62      6.30 o 
   2  19   8        5.95       24.66     29.21 o 
   3  19   8        0.02       12.96     27.13 o 
   4  19   8        0.17       28.75     37.60 o 
   5  19   8        0.00       -9.42     27.90 o 
  -6  20   8        2.13        0.99     24.05 o 
  -5  20   8        1.75      -16.24     20.17 o 
  -4  20   8        1.71       15.22     21.40 o 
  -3  20   8        0.61       -0.38      5.30 o 
  -2  20   8       63.39       45.41     19.73 o 
  -1  20   8        9.54        4.32     14.27 o 
   0  20   8        0.03       -0.20     21.29 o 
   1  20   8        0.14       -4.16     20.12 o 
   2  20   8        2.07        5.53     27.79 o 
   3  20   8        0.28       -7.56   1800.28 o 
   4  20   8        1.15       -4.29     32.76 o 
  -6  21   8        0.01       -3.07     27.29 o 
  -5  21   8        9.22        0.74      5.01 o 
  -4  21   8        0.15        8.10     19.44 o 
  -3  21   8       19.37       32.82     21.59 o 
  -2  21   8        2.39        4.92     23.38 o 
  -1  21   8       23.86       42.95     21.69 o 
   0  21   8        6.81       59.59     27.12 o 
   1  21   8        6.75       40.69     28.34 o 
   2  21   8        6.26       52.87     30.34 o 
   3  21   8        0.14       -8.70     26.41 o 
  -5  22   8        1.95        5.17     26.08 o 
  -4  22   8       14.71       29.20     24.53 o 
  -3  22   8        0.06      -23.57     21.02 o 
  -2  22   8        5.93        9.98     22.87 o 
  -1  22   8       48.21       56.58     22.84 o 
   0  22   8       15.96       25.81     28.93 o 
   1  22   8        0.76       27.49     31.03 o 
   2  22   8       11.33       28.51     41.42 o 
  -4  23   8       15.09       15.27     26.64 o 
  -3  23   8       14.46       18.28     20.88 o 
  -2  23   8        0.14       22.25     25.14 o 
  -1  23   8        0.45       38.65     24.71 o 
   0  23   8       29.47       71.02     30.79 o 
   1  23   8        0.75       -1.88     13.67 o 
  -9   0   9       50.60       50.32     32.18 o 
  -7   0   9       19.13       31.07     23.36 o 
  -5   0   9       83.85       98.09     17.59 o 
  -3   0   9      140.14      178.12     35.30 o 
  -1   0   9       42.57       53.88     10.76 o 
   1   0   9      226.78      184.12     17.36 o 
   3   0   9        1.54       13.08     14.95 o 
   5   0   9        0.02       22.74     18.92 o 
   7   0   9       10.66       33.16     27.56 o 
 -10   1   9       10.14       26.45     26.04 o 
  -9   1   9       30.29        0.71     17.20 o 
  -8   1   9       26.76        9.00     15.06 o 
  -7   1   9       39.81       62.88     15.67 o 
  -6   1   9      294.24      274.92     14.88 o 
  -5   1   9       57.34       57.13     12.27 o 
  -4   1   9        0.03        4.46     10.08 o 
  -3   1   9      722.59      741.55     13.77 o 
  -2   1   9        3.87       39.84      8.71 o 
  -1   1   9        3.59        5.44      5.30 o 
   0   1   9        7.18       -2.53      8.99 o 
   1   1   9       79.06       82.95     12.02 o 
   2   1   9      177.34      144.51     10.31 o 
   3   1   9      128.44      117.23     11.38 o 
   4   1   9       19.50       34.41     13.99 o 
   5   1   9        2.22        0.82     17.30 o 
   6   1   9       18.45        1.73     15.81 o 
   7   1   9        0.57      -18.55     21.24 o 
   8   1   9        4.64       36.65     21.17 o 
 -10   2   9       18.27       13.64     26.62 o 
  -9   2   9        0.00        8.82     21.86 o 
  -8   2   9        0.01        4.95     20.62 o 
  -7   2   9       30.19       49.73     15.44 o 
  -6   2   9        0.95       17.82     13.43 o 
  -5   2   9       52.77       43.31     12.15 o 
  -4   2   9       35.69       36.84     11.82 o 
  -3   2   9      320.15      376.48     11.22 o 
  -2   2   9     1704.83     1619.81     27.64 o 
  -1   2   9       24.70       26.90      7.75 o 
   0   2   9       32.01       46.54     10.95 o 
   1   2   9      176.21      162.04     10.68 o 
   2   2   9      490.36      434.16     16.71 o 
   3   2   9        0.63       18.41     12.22 o 
   4   2   9       59.92       51.18     14.22 o 
   5   2   9       11.01       14.03     15.88 o 
   6   2   9        7.38       11.46     13.85 o 
   7   2   9        0.07       25.86     21.53 o 
   8   2   9        0.19       25.98     25.40 o 
 -10   3   9        4.85       20.27     25.26 o 
  -9   3   9        7.73      -14.01     29.83 o 
  -8   3   9        0.50       12.58     17.91 o 
  -7   3   9       13.56       25.74     16.06 o 
  -6   3   9        0.21        0.86      6.04 o 
  -5   3   9        3.98        0.94      5.63 o 
  -4   3   9       37.29       38.54     10.12 o 
  -3   3   9     2337.40     2298.81     22.34 o 
  -2   3   9      317.75      333.40     16.81 o 
  -1   3   9      316.88      300.16      9.29 o 
   0   3   9       71.57       86.36      9.31 o 
   1   3   9      228.31      211.59     10.87 o 
   2   3   9        0.45        9.31      9.27 o 
   3   3   9       91.22       75.83     13.81 o 
   4   3   9       13.45       10.35     15.91 o 
   5   3   9        2.68        5.01      7.16 o 
   6   3   9       17.97       23.30     17.44 o 
   7   3   9        3.82        7.14     21.20 o 
   8   3   9        5.52       45.32     25.51 o 
 -10   4   9        0.63        7.67     20.83 o 
  -9   4   9        6.34       12.13     24.00 o 
  -8   4   9        0.01      -14.14     18.56 o 
  -7   4   9        0.02       23.73     15.97 o 
  -6   4   9       21.03        9.46     13.23 o 
  -5   4   9        0.17      -12.45      9.22 o 
  -4   4   9      287.20      276.22     11.18 o 
  -3   4   9      493.74      500.54     16.64 o 
  -2   4   9     1253.31     1218.65     21.01 o 
  -1   4   9      108.29      119.74      8.60 o 
   0   4   9       12.57       11.09     10.71 o 
   1   4   9      123.44      104.44     13.17 o 
   2   4   9       91.25       62.94     11.83 o 
   3   4   9       15.35       25.56     13.58 o 
   4   4   9        0.76        1.89     14.29 o 
   5   4   9       13.36       58.35     20.65 o 
   6   4   9        3.79        8.62     11.16 o 
   7   4   9        0.96       14.86     20.66 o 
   8   4   9        2.48       -8.30     24.24 o 
 -10   5   9        7.19        0.17     25.57 o 
  -9   5   9       17.58        3.35     12.78 o 
  -8   5   9        8.63       14.36     19.09 o 
  -7   5   9        0.14        0.63     15.17 o 
  -6   5   9      465.39      471.68     17.03 o 
  -5   5   9       69.59       67.71     14.69 o 
  -4   5   9       32.74       33.53     10.47 o 
  -3   5   9        5.82       21.58      9.85 o 
  -2   5   9        7.42       21.02     10.39 o 
  -1   5   9       13.65       12.95      7.60 o 
   0   5   9        9.85        0.29      2.89 o 
   1   5   9       24.44       30.69     12.88 o 
   2   5   9      161.69      145.21     12.43 o 
   3   5   9       38.69       29.55     11.86 o 
   4   5   9        2.33       22.39     14.73 o 
   5   5   9       15.91       40.97     20.84 o 
   6   5   9        0.01       11.33     19.12 o 
   7   5   9       21.17       23.99     22.17 o 
   8   5   9        0.12       -1.97     23.99 o 
 -10   6   9        1.06       22.93     28.29 o 
  -9   6   9        6.20       44.04     24.51 o 
  -8   6   9        2.60       21.14     19.88 o 
  -7   6   9      117.50      111.87     17.58 o 
  -6   6   9      128.50      114.91     15.98 o 
  -5   6   9       23.41       28.55     11.53 o 
  -4   6   9      303.50      284.50     12.37 o 
  -3   6   9       66.76       60.04     10.46 o 
  -2   6   9      405.25      380.32     18.55 o 
  -1   6   9       18.19       22.37      9.63 o 
   0   6   9      118.74      109.62     13.21 o 
   1   6   9      416.77      370.22     22.84 o 
   2   6   9        5.27       19.36     11.86 o 
   3   6   9        0.00      -14.10      7.05 o 
   4   6   9       12.87       12.99     14.81 o 
   5   6   9        9.68       -2.31     12.60 o 
   6   6   9        0.22      -13.62     16.47 o 
   7   6   9        6.12        9.90     24.10 o 
   8   6   9        0.00       33.39     44.26 o 
 -10   7   9        0.99      -13.53     25.36 o 
  -9   7   9        6.88        3.97     18.23 o 
  -8   7   9       29.27        7.64     20.68 o 
  -7   7   9        1.85       11.11     17.42 o 
  -6   7   9      141.67      124.37     16.42 o 
  -5   7   9       20.41       27.81     12.18 o 
  -4   7   9      511.44      489.90     18.32 o 
  -3   7   9      796.21      779.34     16.39 o 
  -2   7   9     1560.02     1560.95     18.51 o 
  -1   7   9        2.57       -0.31      6.79 o 
   0   7   9      242.65      218.15     17.27 o 
   1   7   9       40.04       40.78     12.49 o 
   2   7   9       99.37       90.10     12.45 o 
   3   7   9       21.69       21.59     10.92 o 
   4   7   9        0.02        0.76      6.21 o 
   5   7   9        1.28        0.45     20.33 o 
   6   7   9        2.74        7.15     24.32 o 
   7   7   9        0.69       28.21     29.37 o 
   8   7   9        0.02       -6.72     69.91 o 
 -10   8   9        0.49      -12.20     17.65 o 
  -9   8   9        0.59       11.06     29.82 o 
  -8   8   9        2.10       15.79     19.65 o 
  -7   8   9       44.87       20.02     17.74 o 
  -6   8   9       76.00       78.52     14.08 o 
  -5   8   9       10.14        8.54     11.84 o 
  -4   8   9      218.88      233.37     13.13 o 
  -3   8   9       34.86       44.08     11.20 o 
  -2   8   9      741.48      701.70     15.67 o 
  -1   8   9       20.27       19.57     11.02 o 
   0   8   9      204.88      203.78     17.66 o 
   1   8   9        4.87        2.22     11.16 o 
   2   8   9      190.74      210.43     13.17 o 
   3   8   9       41.82       46.83     15.84 o 
   4   8   9       20.82       42.58     17.58 o 
   5   8   9       16.16       34.87     22.49 o 
   6   8   9        0.06      -35.03     28.68 o 
   7   8   9        0.16       12.03     32.96 o 
 -10   9   9        0.76       39.64     29.48 o 
  -9   9   9       11.23       13.26     24.90 o 
  -8   9   9        2.21       17.53     21.59 o 
  -7   9   9        1.61        7.72      7.30 o 
  -6   9   9      140.12      149.18     15.02 o 
  -5   9   9      184.57      181.89     13.63 o 
  -4   9   9        2.06       -3.70     15.33 o 
  -3   9   9      330.28      338.63     14.22 o 
  -2   9   9       22.06       18.98     11.52 o 
  -1   9   9       59.43       50.57     12.82 o 
   0   9   9      141.98      120.55     14.18 o 
   1   9   9        0.05       -4.76     11.26 o 
   2   9   9       13.17       16.04     15.89 o 
   3   9   9        0.18        9.74     10.69 o 
   4   9   9        3.02        9.32     14.07 o 
   5   9   9       21.74       27.15     16.99 o 
   6   9   9        3.77        2.47      6.51 o 
   7   9   9       40.28       56.55     29.51 o 
 -10  10   9        0.19       22.64     40.10 o 
  -9  10   9        5.56        0.50     27.13 o 
  -8  10   9        6.00        5.91     20.90 o 
  -7  10   9       81.20       88.14     18.95 o 
  -6  10   9       48.51       56.26     14.73 o 
  -5  10   9      223.23      217.49     14.50 o 
  -4  10   9      122.26      106.62     14.01 o 
  -3  10   9       78.61       74.53     12.67 o 
  -2  10   9       46.57       42.08     14.33 o 
  -1  10   9        3.63       12.67     13.76 o 
   0  10   9       33.27       30.10     13.39 o 
   1  10   9      241.31      248.93     13.53 o 
   2  10   9       29.79       32.09     12.92 o 
   3  10   9        3.48        8.87     13.35 o 
   4  10   9        0.05       -0.08      8.80 o 
   5  10   9        0.00        4.65     12.21 o 
   6  10   9        0.23        6.07     25.75 o 
   7  10   9        3.50       -0.45      3.63 o 
  -9  11   9        0.69       21.86     38.67 o 
  -8  11   9        0.58      -14.41     27.16 o 
  -7  11   9       58.31       55.80     17.28 o 
  -6  11   9       67.79       61.01     14.04 o 
  -5  11   9       86.29       98.96     12.83 o 
  -4  11   9      249.52      238.09     22.43 o 
  -3  11   9        5.90       12.90     12.47 o 
  -2  11   9      225.63      208.64     17.34 o 
  -1  11   9       96.20       96.55     12.10 o 
   0  11   9       16.13       19.50     12.15 o 
   1  11   9        0.16       -1.44     13.01 o 
   2  11   9       71.60       93.56     15.41 o 
   3  11   9        3.64       20.98     12.78 o 
   4  11   9        8.62       23.56     15.80 o 
   5  11   9       10.01        1.02      6.35 o 
   6  11   9        0.68       -3.59     11.60 o 
   7  11   9        7.40       19.89     41.54 o 
  -9  12   9        0.31       18.53     38.14 o 
  -8  12   9        1.17        8.06     31.84 o 
  -7  12   9       27.42       20.97     13.95 o 
  -6  12   9        1.61        2.39      5.30 o 
  -5  12   9       38.42       40.89     15.35 o 
  -4  12   9       37.44       48.29     13.96 o 
  -3  12   9      185.32      200.43     14.23 o 
  -2  12   9       27.20       30.15     12.42 o 
  -1  12   9       33.55       41.82     12.23 o 
   0  12   9        9.68       19.65     13.57 o 
   1  12   9       29.18       33.24     13.34 o 
   2  12   9       19.27       13.14     13.13 o 
   3  12   9        1.47       11.76     15.96 o 
   4  12   9        0.63       19.99     14.98 o 
   5  12   9        1.03       26.31     21.20 o 
   6  12   9        0.00       46.20     28.67 o 
   7  12   9        0.53       -7.68     27.71 o 
  -9  13   9        7.54       21.04     38.13 o 
  -8  13   9        9.63       32.85     29.63 o 
  -7  13   9       11.08       19.88     14.85 o 
  -6  13   9        0.15       15.07     20.38 o 
  -5  13   9        3.02       -4.09     19.89 o 
  -4  13   9       30.61       32.35     14.62 o 
  -3  13   9      226.36      240.39     15.46 o 
  -2  13   9      194.51      200.44     13.57 o 
  -1  13   9        9.64       20.45     15.52 o 
   0  13   9      262.61      255.40     16.20 o 
   1  13   9        3.78        3.45      5.33 o 
   2  13   9        1.53       10.04     12.98 o 
   3  13   9        1.72        7.40     13.13 o 
   4  13   9        0.33        0.20      4.35 o 
   5  13   9        2.94        2.87      9.02 o 
   6  13   9        6.19       30.45     28.77 o 
  -9  14   9        0.07        0.31      6.20 o 
  -8  14   9        2.51      -11.33     23.19 o 
  -7  14   9       21.33       14.11     21.81 o 
  -6  14   9        8.38        9.24     15.34 o 
  -5  14   9       27.59        9.41      6.64 o 
  -4  14   9        4.47       19.47     14.97 o 
  -3  14   9        0.53        4.27     10.30 o 
  -2  14   9      174.86      170.55     13.95 o 
  -1  14   9       11.89       13.85     14.15 o 
   0  14   9       23.48       21.09     15.82 o 
   1  14   9       85.41       90.40     17.26 o 
   2  14   9       18.42       45.10     18.40 o 
   3  14   9        0.04       -1.87      7.97 o 
   4  14   9       10.91       25.09     20.48 o 
   5  14   9        4.15       13.66     22.16 o 
   6  14   9        0.66        8.82     30.78 o 
  -8  15   9        0.63       17.73     30.55 o 
  -7  15   9        4.79       26.31     21.55 o 
  -6  15   9       23.44       23.82     22.66 o 
  -5  15   9        9.26       14.20     15.81 o 
  -4  15   9       20.02       27.75     17.23 o 
  -3  15   9       20.14       23.98     15.49 o 
  -2  15   9        3.45        6.58     19.99 o 
  -1  15   9       28.96       20.83     14.02 o 
   0  15   9      163.19      182.33     17.99 o 
   1  15   9       15.24       29.79     17.47 o 
   2  15   9        1.84       -3.07     20.01 o 
   3  15   9       33.43       49.38     22.15 o 
   4  15   9        7.79       14.40     25.02 o 
   5  15   9        4.54       38.79     39.78 o 
   6  15   9        1.08       31.17     42.27 o 
  -8  16   9        3.89       -2.86     22.80 o 
  -7  16   9        0.04        8.34     27.01 o 
  -6  16   9       17.01       -4.90     16.64 o 
  -5  16   9       22.07        7.52     19.15 o 
  -4  16   9       29.50       29.61     17.77 o 
  -3  16   9        4.31      -12.59     22.74 o 
  -2  16   9        6.85       13.97     15.28 o 
  -1  16   9       15.49       25.24     14.26 o 
   0  16   9        2.44       10.71     19.69 o 
   1  16   9        0.21       19.23     19.79 o 
   2  16   9       83.60      100.28     21.85 o 
   3  16   9       23.40       41.73     24.66 o 
   4  16   9        2.65       20.86     27.81 o 
   5  16   9        0.86        0.62     14.22 o 
  -7  17   9        0.01       21.92     24.05 o 
  -6  17   9        4.24       40.05     21.90 o 
  -5  17   9        0.15       -6.27      9.58 o 
  -4  17   9       81.92       92.90     18.66 o 
  -3  17   9       10.58       18.38     16.41 o 
  -2  17   9       37.38       21.43     12.10 o 
  -1  17   9       84.92       87.76     16.11 o 
   0  17   9       14.82       21.96     20.39 o 
   1  17   9        6.25       15.74     21.22 o 
   2  17   9        4.75       17.90     24.14 o 
   3  17   9        0.04        4.94     23.08 o 
   4  17   9        0.00       56.04     29.40 o 
   5  17   9        2.18       14.48     44.78 o 
  -7  18   9        2.56        7.80     12.64 o 
  -6  18   9        0.03       49.13     23.33 o 
  -5  18   9        2.78      -14.46     18.63 o 
  -4  18   9       76.49       82.69     20.36 o 
  -3  18   9       14.12       22.24     18.21 o 
  -2  18   9       10.37        1.73      8.85 o 
  -1  18   9        0.55       -2.57     10.96 o 
   0  18   9       14.61       20.08     22.46 o 
   1  18   9        1.39       13.11     25.43 o 
   2  18   9        2.08       27.62     26.97 o 
   3  18   9        0.98       11.69     28.09 o 
   4  18   9        0.89        4.84     39.58 o 
  -6  19   9        0.00        1.57     25.91 o 
  -5  19   9        6.95       27.43     22.35 o 
  -4  19   9        0.68       28.58     21.71 o 
  -3  19   9       31.80       46.21     20.48 o 
  -2  19   9       19.45        0.05      9.19 o 
  -1  19   9       41.47       64.06     19.14 o 
   0  19   9       63.12       66.70     26.30 o 
   1  19   9        8.52       -0.13     12.44 o 
   2  19   9        1.44       25.28     27.29 o 
   3  19   9       13.44       31.97     39.53 o 
   4  19   9        0.00       10.14     43.98 o 
  -6  20   9        0.03       12.85     27.52 o 
  -5  20   9        9.79       -1.61     14.07 o 
  -4  20   9        2.52       30.99     23.09 o 
  -3  20   9        0.52       -4.84     20.83 o 
  -2  20   9       20.25       27.28     22.17 o 
  -1  20   9        0.11       12.69     20.73 o 
   0  20   9        2.41        7.66     32.19 o 
   1  20   9        0.79       25.96     28.65 o 
   2  20   9        3.30       17.58     30.04 o 
   3  20   9        5.28       30.70     31.10 o 
  -5  21   9        0.10       16.44     28.00 o 
  -4  21   9       10.79       26.41     23.75 o 
  -3  21   9        2.00       12.11     22.67 o 
  -2  21   9       20.23       37.77     22.41 o 
  -1  21   9        6.15        4.39     22.59 o 
   0  21   9       28.75       59.33     34.56 o 
   1  21   9        1.91        4.46    549.05 o 
   2  21   9        3.66       42.25     32.66 o 
  -4  22   9       91.35      139.69     25.67 o 
  -3  22   9        7.62        1.26     21.61 o 
  -2  22   9        0.48       19.72     31.94 o 
  -1  22   9       15.28       25.55     24.60 o 
   0  22   9        0.76      -24.38     55.20 o 
   1  22   9        0.55       25.82     33.24 o 
 -10   0  10        7.26       32.41     40.50 o 
  -8   0  10        2.13       -6.52     33.53 o 
  -6   0  10       25.76       26.62     20.58 o 
  -4   0  10      159.55      121.63     18.20 o 
  -2   0  10       77.85       84.20     12.95 o 
   0   0  10      493.47      429.88     19.50 o 
   2   0  10       55.95       84.93     15.96 o 
   4   0  10       10.21        7.98     18.86 o 
   6   0  10       14.46       19.84     24.52 o 
 -10   1  10        4.34       23.57     37.75 o 
  -9   1  10       20.15       54.64     23.74 o 
  -8   1  10       28.14       38.66     20.31 o 
  -7   1  10        0.02       12.95     15.71 o 
  -6   1  10        1.30        3.05     14.70 o 
  -5   1  10        9.84       21.90     13.16 o 
  -4   1  10        2.49       12.10     12.39 o 
  -3   1  10      219.16      216.97     11.60 o 
  -2   1  10       20.58       18.08      5.49 o 
  -1   1  10       35.06       51.30      8.87 o 
   0   1  10      108.55      103.90     12.75 o 
   1   1  10      164.28      106.38     11.72 o 
   2   1  10        7.23       10.56      9.71 o 
   3   1  10       36.82       26.37     12.44 o 
   4   1  10       10.51       23.86     12.76 o 
   5   1  10       19.79       39.47     15.46 o 
   6   1  10        1.36        2.40     18.53 o 
   7   1  10        5.80       24.80     19.98 o 
 -10   2  10        0.41       38.79     27.68 o 
  -9   2  10       75.66       88.27     24.67 o 
  -8   2  10        0.01        4.98     15.58 o 
  -7   2  10        0.00        0.55     19.53 o 
  -6   2  10        9.42       32.17     14.85 o 
  -5   2  10       41.57       41.22     13.31 o 
  -4   2  10      103.76       96.25     13.35 o 
  -3   2  10      686.43      634.62     14.27 o 
  -2   2  10       62.11       64.81      9.32 o 
  -1   2  10      160.71      127.73      8.79 o 
   0   2  10       10.17       24.28     13.56 o 
   1   2  10       54.59       46.48     11.51 o 
   2   2  10       23.47       18.98      8.92 o 
   3   2  10        0.00       19.57     12.83 o 
   4   2  10        1.88       10.27     12.63 o 
   5   2  10       58.21       50.49     17.97 o 
   6   2  10        0.04        7.70     15.36 o 
   7   2  10        1.72        9.47     17.57 o 
 -10   3  10        5.89       33.49     28.73 o 
  -9   3  10        0.25       -0.63     24.17 o 
  -8   3  10       10.24        3.54     19.52 o 
  -7   3  10        8.06       20.27     16.59 o 
  -6   3  10       43.13       27.03     14.88 o 
  -5   3  10        8.83        9.51     22.56 o 
  -4   3  10       12.93       11.87      6.71 o 
  -3   3  10       53.20       73.42     10.55 o 
  -2   3  10        2.19        0.54     11.46 o 
  -1   3  10       24.33       17.22      9.08 o 
   0   3  10      378.26      314.46     14.62 o 
   1   3  10       26.83       20.57     14.09 o 
   2   3  10       28.20       22.76     11.46 o 
   3   3  10       21.99        6.96      9.50 o 
   4   3  10       28.14       44.64     16.44 o 
   5   3  10        0.26        3.18     13.42 o 
   6   3  10        1.14        4.64     17.78 o 
   7   3  10        1.30        1.33     10.12 o 
 -10   4  10        2.58        6.03     18.05 o 
  -9   4  10        0.06      -29.83     21.03 o 
  -8   4  10       25.66       30.39     19.87 o 
  -7   4  10        1.76       -5.65     13.48 o 
  -6   4  10       70.11       67.74     15.63 o 
  -5   4  10       25.29       26.98     14.80 o 
  -4   4  10       71.72       58.77     11.66 o 
  -3   4  10      104.71      115.49     10.99 o 
  -2   4  10        8.60        8.70     10.28 o 
  -1   4  10        0.56       -0.39      8.67 o 
   0   4  10       79.36       69.73     13.54 o 
   1   4  10       88.07       72.56     12.54 o 
   2   4  10        4.73       16.78     13.67 o 
   3   4  10        5.11        4.43     12.38 o 
   4   4  10        0.20        9.42     13.47 o 
   5   4  10       18.93       28.41     18.26 o 
   6   4  10        5.38        3.19     23.32 o 
   7   4  10        8.11       -0.73      1.77 o 
 -10   5  10        3.61        6.99     27.97 o 
  -9   5  10        3.13        7.63     24.89 o 
  -8   5  10       24.18       25.86     19.32 o 
  -7   5  10        5.45        2.92     13.54 o 
  -6   5  10       29.30       34.33     15.23 o 
  -5   5  10        2.32       -3.37     12.38 o 
  -4   5  10       76.32       88.51     12.11 o 
  -3   5  10       50.36       25.38     10.99 o 
  -2   5  10        9.18       19.28     11.21 o 
  -1   5  10        0.31        1.96      5.48 o 
   0   5  10       30.92       35.77     13.83 o 
   1   5  10       58.26       44.66     12.70 o 
   2   5  10        5.30       -0.17      3.68 o 
   3   5  10        2.77        5.54     10.30 o 
   4   5  10        0.21        2.76     10.75 o 
   5   5  10        1.20        2.69     14.15 o 
   6   5  10        8.09       16.28     16.67 o 
   7   5  10        6.29       12.43     12.63 o 
 -10   6  10        0.17       25.46     30.53 o 
  -9   6  10       49.76       80.30     24.85 o 
  -8   6  10       31.80       27.81     21.88 o 
  -7   6  10       62.00      101.57     24.27 o 
  -6   6  10      109.55      108.02     17.20 o 
  -5   6  10      203.93      200.97     15.85 o 
  -4   6  10      175.87      160.13     12.39 o 
  -3   6  10      117.51       95.14     11.69 o 
  -2   6  10        0.11       -4.73      6.08 o 
  -1   6  10        3.22        2.46     10.25 o 
   0   6  10       34.35       47.59     15.85 o 
   1   6  10      134.72      114.23     13.31 o 
   2   6  10        8.19        3.93     10.59 o 
   3   6  10       50.60       71.37     15.20 o 
   4   6  10        2.96        7.85     14.08 o 
   5   6  10        0.47       10.22     16.67 o 
   6   6  10        0.22       17.45     16.07 o 
   7   6  10       20.32        3.30     34.02 o 
 -10   7  10       14.25       28.77     28.87 o 
  -9   7  10       61.35      104.31     53.74 o 
  -8   7  10        0.87       -5.37     32.07 o 
  -7   7  10       77.58       99.62     18.98 o 
  -6   7  10        0.03       -5.75     16.53 o 
  -5   7  10       27.69       50.30     13.32 o 
  -4   7  10       23.06       27.48     12.30 o 
  -3   7  10      155.56      134.12     12.99 o 
  -2   7  10        0.87        7.41      9.40 o 
  -1   7  10        0.01       18.74     11.72 o 
   0   7  10      118.90      132.14     19.52 o 
   1   7  10       35.45       44.86     13.05 o 
   2   7  10        2.88       24.94     14.37 o 
   3   7  10       37.82       46.97     15.49 o 
   4   7  10       61.10       66.62     17.58 o 
   5   7  10      137.88      102.16     24.10 o 
   6   7  10       13.26       31.11     27.31 o 
   7   7  10        0.36        3.03     33.96 o 
 -10   8  10        0.79       -8.00     34.37 o 
  -9   8  10        4.04       12.70     25.80 o 
  -8   8  10        8.78       -7.49     17.63 o 
  -7   8  10       52.92       43.37     19.42 o 
  -6   8  10       29.18       42.87     17.30 o 
  -5   8  10       20.87       13.34      7.69 o 
  -4   8  10       12.17       17.98     12.22 o 
  -3   8  10      152.66      136.07     13.39 o 
  -2   8  10       56.93       71.90     12.03 o 
  -1   8  10        2.74       14.82     14.26 o 
   0   8  10        9.68       30.37     19.09 o 
   1   8  10       10.95       12.16     14.04 o 
   2   8  10       14.98       27.85     17.05 o 
   3   8  10        6.79        0.21      9.48 o 
   4   8  10        0.06        3.89     19.22 o 
   5   8  10       72.81       89.62     25.35 o 
   6   8  10        2.50        4.87     33.65 o 
   7   8  10       50.10       71.45     31.62 o 
  -9   9  10        8.93       -2.68     20.08 o 
  -8   9  10        0.26        0.08     33.37 o 
  -7   9  10        0.39       -2.83     21.20 o 
  -6   9  10       50.54       54.85     15.93 o 
  -5   9  10       25.06       12.91      8.83 o 
  -4   9  10       78.02       77.74     13.82 o 
  -3   9  10       68.36       63.98     13.29 o 
  -2   9  10        0.39       -1.94     11.59 o 
  -1   9  10        7.34       16.09     13.81 o 
   0   9  10      126.76      114.49     16.05 o 
   1   9  10        3.34        4.39     14.30 o 
   2   9  10        1.95       11.94     18.11 o 
   3   9  10       70.09       73.20     18.76 o 
   4   9  10        3.56       -3.96      4.51 o 
   5   9  10       19.94       50.57     29.92 o 
   6   9  10        9.52       17.67     27.74 o 
   7   9  10        1.94        7.47     44.32 o 
  -9  10  10       24.57       46.46     28.16 o 
  -8  10  10       40.08       24.80     25.70 o 
  -7  10  10        1.00       33.70     20.85 o 
  -6  10  10       36.49       46.67     16.00 o 
  -5  10  10        2.23       -2.99     14.83 o 
  -4  10  10        0.16        2.14      7.72 o 
  -3  10  10        0.66       -4.69     14.71 o 
  -2  10  10       90.71       85.50     15.23 o 
  -1  10  10        1.16       -4.86      8.84 o 
   0  10  10       78.29       80.45     16.03 o 
   1  10  10        8.55       35.77     17.30 o 
   2  10  10        0.39       11.09     22.69 o 
   3  10  10        7.18        3.44     20.66 o 
   4  10  10        1.52        9.29     19.55 o 
   5  10  10        0.07       -1.55     23.67 o 
   6  10  10        0.00       15.21     29.79 o 
  -9  11  10       12.50        3.48     30.44 o 
  -8  11  10        1.92        5.30     29.44 o 
  -7  11  10       19.89       48.72     22.64 o 
  -6  11  10       57.51       65.27     17.14 o 
  -5  11  10        2.30        1.93     19.74 o 
  -4  11  10       73.16       65.54     17.81 o 
  -3  11  10       11.47       11.07     15.31 o 
  -2  11  10        3.95       10.17     12.90 o 
  -1  11  10        3.66        6.98      8.48 o 
   0  11  10        5.17       -7.42     13.38 o 
   1  11  10       23.33       38.09     16.68 o 
   2  11  10       13.23       26.15     18.80 o 
   3  11  10        8.56        8.90     30.01 o 
   4  11  10        7.55       -4.06     18.64 o 
   5  11  10       34.82       75.06     27.72 o 
   6  11  10       16.64       16.66     30.31 o 
  -9  12  10        2.46        0.63     57.44 o 
  -8  12  10        0.34       -4.71     14.29 o 
  -7  12  10        1.66       40.99     34.27 o 
  -6  12  10        3.76       15.62     19.27 o 
  -5  12  10        3.18       -7.62     21.15 o 
  -4  12  10      105.93      104.64     18.81 o 
  -3  12  10       27.34       39.60     17.74 o 
  -2  12  10       81.87       65.64     16.45 o 
  -1  12  10      144.35      175.73     16.88 o 
   0  12  10       40.08       34.69     17.19 o 
   1  12  10        0.26       27.52     18.76 o 
   2  12  10       43.76       68.76     20.31 o 
   3  12  10        1.64        4.10     11.31 o 
   4  12  10       10.26       21.55     24.15 o 
   5  12  10        8.28       38.29     28.09 o 
   6  12  10        5.61        5.41     16.41 o 
  -8  13  10        0.92        4.83     39.71 o 
  -7  13  10        2.56       -4.62     24.13 o 
  -6  13  10        5.72       28.77     29.16 o 
  -5  13  10        9.64       17.48     25.55 o 
  -4  13  10        1.12        1.04     14.89 o 
  -3  13  10       15.65       16.42     18.57 o 
  -2  13  10       98.80       85.67     17.12 o 
  -1  13  10        0.01       11.97     13.24 o 
   0  13  10       22.80       30.99     22.93 o 
   1  13  10       93.51       87.61     19.52 o 
   2  13  10        8.14       32.32     19.68 o 
   3  13  10       63.96       78.75     20.71 o 
   4  13  10       14.12       22.47     26.79 o 
   5  13  10       10.04       45.42     28.82 o 
   6  13  10        0.05      -19.57     57.38 o 
  -8  14  10        2.58      -16.24     30.38 o 
  -7  14  10        9.78       22.45     25.77 o 
  -6  14  10        0.01      -16.15     24.96 o 
  -5  14  10        2.71        6.31     22.82 o 
  -4  14  10       43.72       46.00     20.07 o 
  -3  14  10       14.46        6.44     15.47 o 
  -2  14  10       23.99       38.06     18.79 o 
  -1  14  10        0.46        1.10     20.04 o 
   0  14  10        2.32       22.65     19.15 o 
   1  14  10       22.70       65.01     22.31 o 
   2  14  10        5.52       23.66     20.66 o 
   3  14  10        2.40       30.96     23.73 o 
   4  14  10        0.04        6.95     34.28 o 
   5  14  10        0.20       26.43     30.80 o 
  -8  15  10        0.26      -29.14     40.03 o 
  -7  15  10        0.02       19.72     28.35 o 
  -6  15  10        7.58       10.04     19.71 o 
  -5  15  10        7.88       28.45     19.43 o 
  -4  15  10        0.80       17.04     18.31 o 
  -3  15  10        0.01       10.49     19.66 o 
  -2  15  10        2.19        5.96     18.42 o 
  -1  15  10        1.47        1.83      5.79 o 
   0  15  10        1.67        1.17     12.82 o 
   1  15  10        1.61       -3.80     13.49 o 
   2  15  10        0.19        0.58     18.13 o 
   3  15  10        2.71       18.61     26.09 o 
   4  15  10        1.24       12.71     28.55 o 
   5  15  10        2.76       30.97     37.91 o 
  -7  16  10        0.91       25.14     26.14 o 
  -6  16  10        0.13       11.16     22.22 o 
  -5  16  10       10.83       33.86     21.17 o 
  -4  16  10       11.54       22.61     19.80 o 
  -3  16  10        0.19       -4.43     16.90 o 
  -2  16  10        9.40        7.58     13.70 o 
  -1  16  10       59.26       52.29     19.92 o 
   0  16  10        0.31        7.22     12.86 o 
   1  16  10        5.25        8.01     24.97 o 
   2  16  10       45.68       47.10     26.29 o 
   3  16  10        0.47       13.13     27.04 o 
   4  16  10        5.52       -5.99     24.37 o 
  -7  17  10        4.57        4.45     29.18 o 
  -6  17  10       10.28       40.12     23.85 o 
  -5  17  10       10.84       -3.33     30.29 o 
  -4  17  10       11.26       10.04     25.52 o 
  -3  17  10       32.20       40.94     20.07 o 
  -2  17  10       49.09       56.34     19.29 o 
  -1  17  10        0.11       18.18     24.12 o 
   0  17  10        3.79       17.86     24.83 o 
   1  17  10       54.02       95.04     27.34 o 
   2  17  10        1.02       10.90     29.88 o 
   3  17  10        5.30        3.28     25.17 o 
   4  17  10       11.59       28.34     32.13 o 
  -6  18  10        2.05        7.27     26.41 o 
  -5  18  10        1.05       37.02     23.79 o 
  -4  18  10       43.38       44.65     22.22 o 
  -3  18  10        0.04       -6.45     11.76 o 
  -2  18  10       28.64       53.90     20.96 o 
  -1  18  10        7.90       29.93     25.92 o 
   0  18  10        0.07       13.72     31.15 o 
   1  18  10        2.18       22.90     27.23 o 
   2  18  10        0.03      -13.31     29.31 o 
   3  18  10        0.30       38.37     31.19 o 
  -6  19  10        3.04       -0.18     27.12 o 
  -5  19  10        0.36       -1.83     14.50 o 
  -4  19  10        9.29       46.32     22.85 o 
  -3  19  10        1.07        1.04     15.55 o 
  -2  19  10       15.41       43.38     21.76 o 
  -1  19  10        1.85        2.63     26.32 o 
   0  19  10        0.02      -11.39     37.96 o 
   1  19  10        0.88      -13.62     29.68 o 
   2  19  10        0.29      -16.00     35.02 o 
   3  19  10        0.60       17.08     42.92 o 
  -5  20  10        1.17        4.60     11.13 o 
  -4  20  10        2.66       14.03     25.96 o 
  -3  20  10        0.73        9.94     12.23 o 
  -2  20  10        8.29       35.64     23.95 o 
  -1  20  10        0.00      -12.52     30.05 o 
   0  20  10        0.52       17.61     29.38 o 
   1  20  10        0.06       -1.53     40.50 o 
   2  20  10        3.11        5.64     42.58 o 
  -3  21  10        0.03       13.98     27.79 o 
  -2  21  10        5.75       -4.16     23.85 o 
  -1  21  10        0.14        9.49     36.30 o 
   0  21  10        0.46       20.38     32.25 o 
   1  21  10        4.89      -14.70     32.45 o 
  -9   0  11      167.34      194.36     38.59 o 
  -7   0  11        9.46       30.90     26.20 o 
  -5   0  11        0.90        1.19     12.78 o 
  -3   0  11       56.80       72.90     20.42 o 
  -1   0  11       22.40       30.50     19.54 o 
   1   0  11       19.03       27.87     16.54 o 
   3   0  11        0.08       30.28     26.29 o 
   5   0  11       46.16       60.40     25.23 o 
   7   0  11       13.74      -12.70     33.25 o 
 -10   1  11        5.46       19.59     30.85 o 
  -9   1  11       16.81       52.96     32.94 o 
  -8   1  11       41.60       54.62     23.69 o 
  -7   1  11       31.25       40.77     17.90 o 
  -6   1  11        2.07       -6.42     13.29 o 
  -5   1  11        4.19       14.10     15.64 o 
  -4   1  11      172.76      192.57     15.20 o 
  -3   1  11       23.93       17.47     15.21 o 
  -2   1  11       11.62       11.70      7.02 o 
  -1   1  11        2.39       10.75     18.66 o 
   0   1  11        4.11       31.16     14.20 o 
   1   1  11       26.38       23.45     11.89 o 
   2   1  11       16.69       23.91     12.66 o 
   3   1  11        1.23        4.76     10.00 o 
   4   1  11       90.29      100.22     15.81 o 
   5   1  11       14.62        6.20     17.00 o 
   6   1  11       27.38       20.89     19.90 o 
   7   1  11        7.54       -2.10     20.83 o 
 -10   2  11       33.61       68.14     28.78 o 
  -9   2  11       41.94       46.22     26.27 o 
  -8   2  11       51.79       86.00     23.83 o 
  -7   2  11        9.21       10.76     14.21 o 
  -6   2  11        0.62       -1.26     17.91 o 
  -5   2  11       30.89       23.16     15.78 o 
  -4   2  11        3.08        0.61      7.75 o 
  -3   2  11        0.56       14.99     12.04 o 
  -2   2  11       25.39       28.34     11.43 o 
  -1   2  11       38.41       27.60     10.44 o 
   0   2  11        2.27       18.22     14.92 o 
   1   2  11        3.92       -1.39      9.74 o 
   2   2  11        4.02        5.42      6.26 o 
   3   2  11        1.47       18.42     12.63 o 
   4   2  11      140.52      159.30     16.16 o 
   5   2  11        4.10       -8.80     16.83 o 
   6   2  11        1.27       -3.71     18.80 o 
   7   2  11        1.05       21.15     22.25 o 
 -10   3  11        7.82        0.52     26.22 o 
  -9   3  11       41.71       80.80     25.92 o 
  -8   3  11       33.36       51.32     22.87 o 
  -7   3  11        0.65       15.88     19.47 o 
  -6   3  11       13.96       14.37      8.77 o 
  -5   3  11       17.33       23.91     16.19 o 
  -4   3  11        8.59       17.00     18.97 o 
  -3   3  11       13.20        7.59     13.16 o 
  -2   3  11        0.31       -1.19      9.06 o 
  -1   3  11        6.55       15.62     12.89 o 
   0   3  11       37.07       62.74     15.24 o 
   1   3  11        2.43        9.32     10.55 o 
   2   3  11       57.43       74.49     13.19 o 
   3   3  11       15.40       24.07     12.19 o 
   4   3  11        0.10        3.69     14.45 o 
   5   3  11       90.59       88.41     17.80 o 
   6   3  11        1.49        5.81     22.62 o 
   7   3  11        1.21       43.30     23.58 o 
 -10   4  11       12.18       15.06     36.95 o 
  -9   4  11      157.60      236.00     26.66 o 
  -8   4  11      176.96      253.45     28.22 o 
  -7   4  11       28.01       35.78     21.82 o 
  -6   4  11       10.66       -1.17     10.13 o 
  -5   4  11        4.64        4.55     11.32 o 
  -4   4  11       11.41       21.91     15.25 o 
  -3   4  11        8.15       16.86     12.81 o 
  -2   4  11       16.77       23.32     11.86 o 
  -1   4  11        4.77       12.27     12.09 o 
   0   4  11       31.90       14.65     15.35 o 
   1   4  11        1.78        6.91      5.93 o 
   2   4  11        4.45        5.09     12.62 o 
   3   4  11       15.92        4.94      7.59 o 
   4   4  11        0.90       13.47     20.10 o 
   5   4  11       94.04      104.77     35.92 o 
   6   4  11        4.48        7.77      9.36 o 
   7   4  11       22.94       33.77     22.59 o 
 -10   5  11        1.99       -6.50     33.21 o 
  -9   5  11        1.31       13.50     26.03 o 
  -8   5  11       64.62       76.18     22.61 o 
  -7   5  11        1.93        1.34     22.02 o 
  -6   5  11        5.64        9.48     14.59 o 
  -5   5  11        1.56        3.38     15.56 o 
  -4   5  11      114.95      128.65     13.00 o 
  -3   5  11       18.42       19.66     13.94 o 
  -2   5  11       30.84       31.49     12.20 o 
  -1   5  11        0.75        5.19     14.08 o 
   0   5  11       18.11       21.60     15.33 o 
   1   5  11       20.03       28.40     12.85 o 
   2   5  11       17.56       43.72     13.58 o 
   3   5  11      116.45      124.03     17.23 o 
   4   5  11       47.12       54.69     18.95 o 
   5   5  11       10.18       -1.46     21.82 o 
   6   5  11        7.80       10.68     24.53 o 
  -9   6  11       51.26       91.51     28.87 o 
  -8   6  11        9.77      -15.26     20.61 o 
  -7   6  11        1.91        3.13     20.76 o 
  -6   6  11        1.04        1.39     16.68 o 
  -5   6  11       43.61       60.73     16.64 o 
  -4   6  11       62.02       48.22     12.99 o 
  -3   6  11        1.71       -7.59      9.00 o 
  -2   6  11       51.60       48.06     12.16 o 
  -1   6  11       14.09       -3.22     15.19 o 
   0   6  11       54.34       47.69     15.45 o 
   1   6  11        2.19       -0.10      6.14 o 
   2   6  11       37.96       45.37     15.62 o 
   3   6  11       25.25        6.67     17.35 o 
   4   6  11      128.67      128.63     21.35 o 
   5   6  11        2.50        6.96     23.40 o 
   6   6  11        0.00       16.26     29.65 o 
  -9   7  11       24.95       51.19     27.62 o 
  -8   7  11       64.82       88.28     24.84 o 
  -7   7  11       17.82        2.97     15.06 o 
  -6   7  11      152.71      136.76     19.99 o 
  -5   7  11        1.74       16.92     16.82 o 
  -4   7  11       86.80       95.88     14.08 o 
  -3   7  11       27.97       45.03     13.35 o 
  -2   7  11        4.30       15.57     11.61 o 
  -1   7  11       13.99       21.30     11.85 o 
   0   7  11        0.23        8.62     16.20 o 
   1   7  11        3.64        4.35     14.29 o 
   2   7  11        0.00       33.35     15.80 o 
   3   7  11        8.89       23.73     19.60 o 
   4   7  11      114.77      135.41     24.10 o 
   5   7  11        8.95       16.77     36.94 o 
   6   7  11       74.83      111.79     29.54 o 
  -9   8  11        7.47       46.31     29.49 o 
  -8   8  11      205.10      269.61     27.83 o 
  -7   8  11        2.19        1.15     10.85 o 
  -6   8  11        8.14        8.42     18.63 o 
  -5   8  11        0.71       -3.54     12.62 o 
  -4   8  11        9.30       22.01     15.47 o 
  -3   8  11        0.08        1.99      5.40 o 
  -2   8  11       29.36       30.83     13.33 o 
  -1   8  11        9.17       33.20     20.96 o 
   0   8  11        0.74       11.35     12.62 o 
   1   8  11        7.50        5.65     18.53 o 
   2   8  11        3.75        8.30     17.02 o 
   3   8  11       10.15        0.02     19.19 o 
   4   8  11        1.79       40.77     24.51 o 
   5   8  11       46.86       50.85     27.07 o 
   6   8  11        0.83       -0.21     50.92 o 
  -9   9  11       12.54       28.95     30.34 o 
  -8   9  11        3.97       14.47     26.05 o 
  -7   9  11       30.13       26.51     24.14 o 
  -6   9  11        0.44        1.69     23.06 o 
  -5   9  11        0.11        0.66     16.01 o 
  -4   9  11       34.27       37.23     14.92 o 
  -3   9  11        0.17      -14.19     13.95 o 
  -2   9  11       12.86       17.63     12.29 o 
  -1   9  11        1.91       10.94     23.51 o 
   0   9  11        5.94       12.07     12.11 o 
   1   9  11       98.09       89.75     19.00 o 
   2   9  11        0.07        9.11     19.50 o 
   3   9  11      167.70      132.98     22.10 o 
   4   9  11        1.93       10.91     21.02 o 
   5   9  11       50.30       55.98     28.31 o 
   6   9  11        0.15       17.63     32.85 o 
  -9  10  11        6.77       18.88     29.95 o 
  -8  10  11       58.40       73.03     27.72 o 
  -7  10  11        0.04        9.65     24.22 o 
  -6  10  11        4.58       14.01     21.30 o 
  -5  10  11        9.97       54.11     16.62 o 
  -4  10  11        1.20       22.97     15.91 o 
  -3  10  11        7.70       -0.31      9.37 o 
  -2  10  11        0.39       14.05     17.70 o 
  -1  10  11       26.53       27.59     21.97 o 
   0  10  11        0.40       11.73     14.38 o 
   1  10  11       17.54       51.64     19.55 o 
   2  10  11       15.84      -28.65     27.40 o 
   3  10  11       64.76       98.66     22.65 o 
   4  10  11       25.17       53.02     25.87 o 
   5  10  11       12.91       17.78     29.40 o 
   6  10  11        0.03        0.10     14.62 o 
  -8  11  11        2.93      -38.32     29.04 o 
  -7  11  11       32.12       35.75     24.87 o 
  -6  11  11        3.66        6.42     13.91 o 
  -5  11  11        0.90       -1.67     12.85 o 
  -4  11  11       21.22       54.55     19.04 o 
  -3  11  11        0.02       -8.25     15.71 o 
  -2  11  11       15.41       20.16     17.32 o 
  -1  11  11       23.51       29.60     23.16 o 
   0  11  11        3.29        3.71     13.47 o 
   1  11  11       80.30      100.34     20.44 o 
   2  11  11        0.06       31.50     30.33 o 
   3  11  11        0.03       16.49     41.36 o 
   4  11  11       53.39       32.13     28.64 o 
   5  11  11       12.68       16.66     29.87 o 
  -8  12  11       10.06       39.18     39.51 o 
  -7  12  11        4.06       40.63     36.20 o 
  -6  12  11       28.96       31.27     25.31 o 
  -5  12  11        5.99       14.44     35.48 o 
  -4  12  11       13.81        3.34      4.13 o 
  -3  12  11        6.28        0.32     19.65 o 
  -2  12  11        0.00       -9.03     17.15 o 
  -1  12  11       30.78       23.70     16.43 o 
   0  12  11        0.68       20.52     20.03 o 
   1  12  11        6.40       14.19     26.53 o 
   2  12  11        1.49        0.39     30.61 o 
   3  12  11        0.06        5.98     22.66 o 
   4  12  11       43.35       28.98     27.86 o 
   5  12  11        0.41      -14.15     39.47 o 
  -8  13  11        0.31       46.17     39.37 o 
  -7  13  11        9.45        7.81     38.49 o 
  -6  13  11       15.02       22.81     25.60 o 
  -5  13  11       14.29       18.19     30.99 o 
  -4  13  11        0.17       14.32     21.49 o 
  -3  13  11        4.56       37.82     19.74 o 
  -2  13  11       22.60       -2.11     24.27 o 
  -1  13  11        3.04       22.13     24.17 o 
   0  13  11        5.07       17.88     27.33 o 
   1  13  11        0.73       10.76     31.44 o 
   2  13  11        1.70        1.25      9.42 o 
   3  13  11        0.57        3.17     20.13 o 
   4  13  11       15.32       58.78     29.86 o 
   5  13  11       16.49       29.45     31.55 o 
  -7  14  11        3.42      -14.07     22.94 o 
  -6  14  11        0.00       14.39     39.55 o 
  -5  14  11       12.47       36.92     24.91 o 
  -4  14  11        0.28        1.06     10.33 o 
  -3  14  11       42.01       32.67     21.55 o 
  -2  14  11        9.17       19.62     20.17 o 
  -1  14  11        1.16        4.62     13.62 o 
   0  14  11       20.49       53.14     34.84 o 
   1  14  11        0.00       14.12     35.78 o 
   2  14  11        0.73       20.93     38.42 o 
   3  14  11        2.36       19.72     38.15 o 
   4  14  11        0.37       15.12     30.53 o 
  -7  15  11        2.08        6.66     17.26 o 
  -6  15  11        8.26        4.02     12.70 o 
  -5  15  11       28.46       17.88     29.23 o 
  -4  15  11        0.74       15.54     25.87 o 
  -3  15  11        0.40       18.51     23.43 o 
  -2  15  11        2.00       11.01     16.74 o 
  -1  15  11       27.75        5.21     32.04 o 
   0  15  11        5.16        0.72     22.15 o 
   1  15  11        4.36       11.06     38.38 o 
   2  15  11        5.17       20.26     39.99 o 
   3  15  11       13.19       38.63     44.08 o 
   4  15  11        1.65       18.35     46.62 o 
  -7  16  11        0.72       15.80     31.58 o 
  -6  16  11       15.33       31.17     28.90 o 
  -5  16  11        0.83        4.58     28.38 o 
  -4  16  11       15.34       16.28     26.13 o 
  -3  16  11       22.31       64.73     25.70 o 
  -2  16  11        7.40        7.99     23.21 o 
  -1  16  11       13.84       17.96     37.69 o 
   0  16  11        0.69       -5.51     60.02 o 
   1  16  11        3.06      -39.52     34.61 o 
   2  16  11        0.36       42.24     43.05 o 
   3  16  11        6.18        0.79     40.68 o 
  -6  17  11        0.61       38.40     30.63 o 
  -5  17  11        0.00       -1.22     32.16 o 
  -4  17  11        1.35        9.73     26.78 o 
  -3  17  11        4.36       32.82     35.25 o 
  -2  17  11        4.86       29.11     26.34 o 
  -1  17  11        0.04       25.34     40.42 o 
   0  17  11        0.01      -13.69    189.87 o 
   1  17  11        0.84        3.05     40.59 o 
   2  17  11        1.61        1.91     43.97 o 
   3  17  11        8.98       20.05     48.12 o 
  -5  18  11        1.27        1.38     31.94 o 
  -4  18  11        1.00       28.11     28.40 o 
  -3  18  11        3.87       -6.15     21.96 o 
  -2  18  11        0.16       32.25     27.42 o 
  -1  18  11        0.78       32.42     42.97 o 
   0  18  11        0.41      -22.44     72.11 o 
   1  18  11        0.88        5.76     44.85 o 
   2  18  11        0.09       29.39     46.50 o 
  -4  19  11        1.05        3.13     35.85 o 
  -3  19  11        0.53       31.87     30.39 o 
  -2  19  11        0.04        6.99     29.18 o 
  -1  19  11        2.18       43.09     44.52 o 
   0  19  11        0.59       28.15     44.42 o 
   1  19  11        0.35       40.81     47.67 o 
  -3  20  11        0.00       -1.01     25.01 o 
  -2  20  11        1.53       22.91     43.98 o 
  -1  20  11        0.10       27.10     32.37 o 
   0  20  11        2.62       38.77     32.53 o 
  -8   0  12        3.61      -10.88     29.85 o 
  -6   0  12        6.10       -7.53     25.12 o 
  -4   0  12       27.17       28.51     23.35 o 
  -2   0  12        4.28       15.68     16.47 o 
   0   0  12       34.19       94.87     26.89 o 
   2   0  12        0.17       -1.77     14.35 o 
   4   0  12      357.69      434.38     28.60 o 
   6   0  12        0.47        1.67     14.37 o 
  -9   1  12      186.55      292.19     29.72 o 
  -8   1  12        0.20        9.21     23.87 o 
  -7   1  12       13.93       25.01     13.19 o 
  -6   1  12       72.83       72.63     18.92 o 
  -5   1  12       55.80       73.58     17.66 o 
  -4   1  12        5.84       14.75     17.01 o 
  -3   1  12        0.56       16.72     15.42 o 
  -2   1  12       35.36       44.51     13.22 o 
  -1   1  12        0.00        3.74     10.19 o 
   0   1  12       28.56       19.70     15.52 o 
   1   1  12        1.56        5.50     12.24 o 
   2   1  12        0.79       16.57     14.30 o 
   3   1  12        6.82        1.65      8.53 o 
   4   1  12       45.40       48.32     17.67 o 
   5   1  12       14.32       28.89     18.25 o 
   6   1  12       98.60      109.25     22.25 o 
  -9   2  12        4.63       61.51     28.76 o 
  -8   2  12       10.13       -8.07     16.80 o 
  -7   2  12        2.50       -5.55     10.66 o 
  -6   2  12       36.66       39.59     18.32 o 
  -5   2  12      124.71      129.74     17.78 o 
  -4   2  12       57.55       40.53     16.60 o 
  -3   2  12       46.70       42.65     16.16 o 
  -2   2  12        8.12        7.84      7.03 o 
  -1   2  12       10.45        5.78      8.62 o 
   0   2  12        2.20       22.85     16.49 o 
   1   2  12        3.23       -2.40      7.48 o 
   2   2  12        3.77       13.06     15.98 o 
   3   2  12        3.39       11.20     15.62 o 
   4   2  12        5.81       34.86     17.57 o 
   5   2  12       18.17       26.15     24.21 o 
   6   2  12        1.27       28.63     25.55 o 
  -9   3  12       21.91       45.43     27.95 o 
  -8   3  12       26.62       49.72     24.70 o 
  -7   3  12        1.12       -0.15     19.90 o 
  -6   3  12      154.77      182.22     19.41 o 
  -5   3  12       19.09       29.37     17.37 o 
  -4   3  12        2.88       17.39     16.43 o 
  -3   3  12        1.62       15.37     13.60 o 
  -2   3  12       12.14        7.59     12.43 o 
  -1   3  12        0.04       13.40     15.58 o 
   0   3  12       12.03       29.15     16.67 o 
   1   3  12        5.00       15.28     12.98 o 
   2   3  12        5.00       19.69     15.81 o 
   3   3  12        0.01        8.80      8.40 o 
   4   3  12       14.55       45.83     17.99 o 
   5   3  12       17.34       22.53     19.81 o 
   6   3  12       24.26        6.54     23.70 o 
  -9   4  12        5.21       -0.69      1.97 o 
  -8   4  12        0.89       -6.81     20.97 o 
  -7   4  12        6.28       -3.19     18.40 o 
  -6   4  12       24.83       34.04     18.62 o 
  -5   4  12       74.71       97.11     17.56 o 
  -4   4  12       95.61      107.41     17.29 o 
  -3   4  12        8.77        9.35     15.88 o 
  -2   4  12       17.00       32.52     12.51 o 
  -1   4  12        1.28       -6.73     12.32 o 
   0   4  12       61.19       86.66     17.20 o 
   1   4  12        0.11       10.63     13.71 o 
   2   4  12        7.77       19.72     14.48 o 
   3   4  12        3.39        7.66     16.00 o 
   4   4  12      171.36      207.58     18.69 o 
   5   4  12        3.53       29.97     22.92 o 
   6   4  12        7.96       20.81     22.50 o 
  -9   5  12      127.08      219.56     46.44 o 
  -8   5  12        0.00        8.52     25.79 o 
  -7   5  12        6.64       18.70     23.23 o 
  -6   5  12       11.71        3.08     20.33 o 
  -5   5  12        1.27        1.78     15.40 o 
  -4   5  12       12.15        3.77      9.78 o 
  -3   5  12       10.67       17.90     13.58 o 
  -2   5  12        9.85       19.85     15.75 o 
  -1   5  12       10.95       -0.07     10.71 o 
   0   5  12        6.39        8.58     13.69 o 
   1   5  12        3.12       13.96     10.61 o 
   2   5  12       52.84       52.25     14.79 o 
   3   5  12       23.42       21.32     16.23 o 
   4   5  12       16.02       24.89     18.52 o 
   5   5  12        8.05       36.83     20.20 o 
   6   5  12        3.90       20.05     16.98 o 
  -9   6  12        0.03       26.95     29.18 o 
  -8   6  12        3.74       13.57     26.37 o 
  -7   6  12       35.63       50.72     24.58 o 
  -6   6  12       21.82       27.04     18.85 o 
  -5   6  12        1.25       -5.11     14.55 o 
  -4   6  12       56.42       55.11     15.61 o 
  -3   6  12        1.39        1.67      9.09 o 
  -2   6  12        2.78       18.02     13.91 o 
  -1   6  12        3.22        2.69      6.21 o 
   0   6  12       14.03       10.45     12.14 o 
   1   6  12       25.24       22.39      8.52 o 
   2   6  12       34.04       32.77     15.14 o 
   3   6  12        0.72       13.23     16.28 o 
   4   6  12       28.09       29.93     22.13 o 
   5   6  12        1.65        5.24     23.99 o 
  -9   7  12       63.20       85.53     30.53 o 
  -8   7  12        2.15       22.81     26.63 o 
  -7   7  12        3.42        5.69     22.43 o 
  -6   7  12       89.09      103.98     20.51 o 
  -5   7  12       33.86       26.65     19.43 o 
  -4   7  12        1.72        8.16     15.40 o 
  -3   7  12        1.66        4.64     13.79 o 
  -2   7  12        7.71        2.78     14.05 o 
  -1   7  12      100.83      153.32     30.54 o 
   0   7  12       23.46       36.68     14.36 o 
   1   7  12       68.83       71.45     14.97 o 
   2   7  12        1.60       17.36     15.78 o 
   3   7  12        0.02        2.26     11.06 o 
   4   7  12        9.37       -2.73     25.03 o 
   5   7  12        1.68       29.49     29.43 o 
  -9   8  12        3.80       14.98     30.97 o 
  -8   8  12        5.37       -3.05     26.89 o 
  -7   8  12        4.55        7.37     34.03 o 
  -6   8  12        0.17       -4.87     22.00 o 
  -5   8  12       54.31       52.85     20.30 o 
  -4   8  12       15.37       51.10     16.57 o 
  -3   8  12       39.61       56.50     14.93 o 
  -2   8  12       26.89       37.50     14.56 o 
  -1   8  12       19.25       20.09     25.67 o 
   0   8  12       45.72       42.57     19.11 o 
   1   8  12       56.48       83.95     14.97 o 
   2   8  12       13.98       12.41     27.27 o 
   3   8  12       16.57       20.95     26.49 o 
   4   8  12       12.38       44.55     28.37 o 
   5   8  12        3.07        3.44     29.68 o 
  -8   9  12        5.16       13.19     27.77 o 
  -7   9  12        0.56       -4.87     21.12 o 
  -6   9  12       54.55       71.00     23.44 o 
  -5   9  12        0.33       14.40     20.06 o 
  -4   9  12        1.58       -1.11     12.49 o 
  -3   9  12       30.73       58.07     15.97 o 
  -2   9  12        0.00        3.32     17.59 o 
  -1   9  12       46.60       37.07     24.26 o 
   0   9  12        0.17       13.32     24.83 o 
   1   9  12       18.41       26.65     16.60 o 
   2   9  12       52.15       59.61     23.15 o 
   3   9  12        0.14       38.37     26.97 o 
   4   9  12       38.69        1.29     32.46 o 
   5   9  12       22.08       24.70     31.20 o 
  -8  10  12       16.19       23.68     27.96 o 
  -7  10  12        8.77        9.99     29.28 o 
  -6  10  12        0.33        0.79     26.23 o 
  -5  10  12       24.25       46.65     18.21 o 
  -4  10  12        5.47       14.48     17.31 o 
  -3  10  12        8.78       14.76     13.81 o 
  -2  10  12        0.05        6.43     21.03 o 
  -1  10  12        0.33       35.80     24.41 o 
   0  10  12        1.31       15.51     15.14 o 
   1  10  12        5.13       14.58     21.59 o 
   2  10  12        6.47        4.74     20.29 o 
   3  10  12       21.29       21.87     27.57 o 
   4  10  12       12.50       33.12     29.58 o 
   5  10  12        4.11       35.32     32.63 o 
  -8  11  12       10.81       30.73     30.07 o 
  -7  11  12        3.68       27.38     26.93 o 
  -6  11  12       17.83       28.70     26.06 o 
  -5  11  12       16.81       16.67     18.41 o 
  -4  11  12        6.12       18.23     19.90 o 
  -3  11  12        5.34       21.04     18.29 o 
  -2  11  12        3.12        3.16     26.52 o 
  -1  11  12       24.50       50.85     20.10 o 
   0  11  12        0.61       23.32     21.74 o 
   1  11  12       23.21       26.86     25.00 o 
   2  11  12        0.86       66.35     26.05 o 
   3  11  12       21.08       31.96     36.27 o 
   4  11  12        0.28      -19.90     22.99 o 
  -7  12  12       43.47       44.18     39.36 o 
  -6  12  12        9.35        8.28     19.03 o 
  -5  12  12        6.74       14.52     26.24 o 
  -4  12  12       41.99       57.53     23.07 o 
  -3  12  12       45.17       54.26     21.92 o 
  -2  12  12        3.24       29.94     29.15 o 
  -1  12  12        4.55       -6.78     16.91 o 
   0  12  12        5.48       27.88     24.92 o 
   1  12  12       15.12       30.44     25.92 o 
   2  12  12        1.24      -12.74     28.82 o 
   3  12  12       12.59        8.13     40.34 o 
   4  12  12        0.22       22.50     31.45 o 
  -7  13  12       11.66       32.70     41.69 o 
  -6  13  12        8.09       21.73     27.88 o 
  -5  13  12        7.04        1.06      8.26 o 
  -4  13  12        2.84        8.25     19.66 o 
  -3  13  12       37.91       37.41     24.71 o 
  -2  13  12        5.65       -0.78    397.98 o 
  -1  13  12       42.36       53.62     33.08 o 
   0  13  12        2.94       10.12     26.03 o 
   1  13  12       10.30      -21.10     24.16 o 
   2  13  12        3.08       51.79     28.03 o 
   3  13  12        0.00       36.38     30.56 o 
   4  13  12        0.24        8.97     32.76 o 
  -7  14  12        1.44       13.81     39.93 o 
  -6  14  12        0.48       -9.87     26.41 o 
  -5  14  12       51.01       75.70     26.95 o 
  -4  14  12        7.67        2.39     27.52 o 
  -3  14  12       26.51       40.17     26.39 o 
  -2  14  12        2.99       32.53     37.72 o 
  -1  14  12        0.40       -3.47     31.38 o 
   0  14  12        3.23      -29.23     43.87 o 
   1  14  12       11.45       -5.50     26.78 o 
   2  14  12        9.08       30.14     43.82 o 
   3  14  12        6.26       14.54     45.49 o 
  -6  15  12        0.55       -5.70     29.21 o 
  -5  15  12        0.29       33.82     29.61 o 
  -4  15  12        2.79       23.50     48.24 o 
  -3  15  12        2.58       16.11     26.44 o 
  -2  15  12        1.89      -26.07    115.46 o 
  -1  15  12        3.02      -27.70     25.57 o 
   0  15  12        4.08       15.77     41.12 o 
   1  15  12        0.42       23.84     42.90 o 
   3  15  12        8.43        7.88     46.05 o 
  -5  16  12       11.63       45.63     30.30 o 
  -4  16  12       17.33       32.62     29.30 o 
  -3  16  12        2.82      -12.04     51.26 o 
  -2  16  12        5.75       30.32     41.01 o 
  -1  16  12        0.13       14.34     40.86 o 
   1  16  12        0.52       12.07     44.25 o 
   2  16  12        0.10       21.87     47.76 o 
  -5  17  12       12.02       26.84     30.43 o 
  -4  17  12       14.43       40.46     30.39 o 
  -3  17  12        3.26        7.61     27.58 o 
  -2  17  12        0.19        1.08     43.83 o 
  -1  17  12        0.41       15.48     43.09 o 
   0  17  12        0.70      -21.41     35.60 o 
   1  17  12        0.41      -16.52     66.29 o 
  -3  18  12        0.07       12.21     30.91 o 
  -2  18  12        0.10      -28.22     24.95 o 
  -1  18  12        0.29        1.03      7.84 o 
   0  18  12        0.35        7.85     48.94 o 
  -9   0  13        4.39        8.25     43.34 o 
  -7   0  13       15.85       28.38     33.85 o 
  -5   0  13        2.24       17.57     27.66 o 
  -3   0  13       11.67       20.17     44.95 o 
  -1   0  13       27.49       56.80     27.71 o 
   1   0  13       17.83       20.36     21.89 o 
   3   0  13       56.88       60.52     25.71 o 
   5   0  13       60.44       36.56     31.39 o 
  -9   1  13        0.42       12.41     21.95 o 
  -8   1  13        2.24       -0.57     24.99 o 
  -7   1  13       18.75        4.96     14.39 o 
  -6   1  13       45.07       27.73     21.50 o 
  -5   1  13        0.58        0.04     18.52 o 
  -4   1  13       64.75       63.90     18.64 o 
  -3   1  13       26.20       49.25     18.22 o 
  -2   1  13      136.41      170.84     25.03 o 
  -1   1  13       16.56       16.68     18.41 o 
   0   1  13       19.01       41.39     19.49 o 
   1   1  13       63.75       82.23     15.68 o 
   2   1  13       49.37       38.38     17.14 o 
   3   1  13        5.21       -4.45     14.24 o 
   4   1  13       48.99       57.22     19.77 o 
   5   1  13       39.46       65.87     22.05 o 
  -9   2  13        9.82       33.33     29.93 o 
  -8   2  13        1.18       -0.31     32.59 o 
  -7   2  13        4.42       -1.94     30.24 o 
  -6   2  13       12.36        7.88     21.83 o 
  -5   2  13       16.32       15.78     17.39 o 
  -4   2  13        4.37       10.05     26.62 o 
  -3   2  13        1.29        4.78     12.79 o 
  -2   2  13       29.51       47.07     22.93 o 
  -1   2  13        9.44        6.33     11.04 o 
   0   2  13       16.46        0.57     15.37 o 
   1   2  13        0.11       27.52     20.56 o 
   2   2  13        1.68       17.82     17.12 o 
   3   2  13       12.19        3.19     16.79 o 
   4   2  13       46.49       54.75     20.31 o 
   5   2  13        0.60        4.46     16.35 o 
  -8   3  13        1.23        1.57     15.64 o 
  -7   3  13        0.02        9.45     17.87 o 
  -6   3  13       24.06       15.39     14.68 o 
  -5   3  13        1.09       -5.45     16.81 o 
  -4   3  13       96.31      111.51     19.70 o 
  -3   3  13       74.54      103.60     17.83 o 
  -2   3  13       70.67       64.88     18.24 o 
  -1   3  13        8.24       12.95     19.60 o 
   0   3  13        2.02       -0.47     16.99 o 
   1   3  13       25.73       50.23     15.45 o 
   2   3  13       20.97       53.71     16.94 o 
   3   3  13        0.58       -4.96     18.19 o 
   4   3  13       48.78       68.94     20.40 o 
   5   3  13       13.64        8.17     21.12 o 
  -8   4  13        0.73      -12.62     23.48 o 
  -7   4  13        2.28       12.97     25.38 o 
  -6   4  13       42.17       57.41     23.24 o 
  -5   4  13        9.95       21.06     19.39 o 
  -4   4  13        0.06        8.40     18.10 o 
  -3   4  13       11.97       38.33     15.60 o 
  -2   4  13       41.57       67.73     18.20 o 
  -1   4  13       46.68       81.07     23.10 o 
   0   4  13       22.07       16.12     15.12 o 
   1   4  13       17.29       25.85     15.86 o 
   2   4  13       30.61       55.08     16.71 o 
   3   4  13       16.92       30.54     19.06 o 
   4   4  13        1.05        4.25      6.14 o 
   5   4  13       18.22       29.58     22.25 o 
  -8   5  13        0.15      -13.22     78.77 o 
  -7   5  13        8.56       16.76     26.02 o 
  -6   5  13       17.51       17.88     23.12 o 
  -5   5  13       10.53        8.95     23.38 o 
  -4   5  13        7.49        7.51     19.17 o 
  -3   5  13       90.84       75.05     15.86 o 
  -2   5  13       67.77       79.62     18.51 o 
  -1   5  13       50.88       52.96     24.79 o 
   0   5  13        9.68       11.92     16.53 o 
   1   5  13        8.01        8.17      7.32 o 
   2   5  13        0.37        9.40     14.50 o 
   3   5  13        5.29        9.51     22.16 o 
   4   5  13        0.08        1.74     16.94 o 
   5   5  13        9.00       29.19     22.62 o 
  -8   6  13       10.53       44.69     28.26 o 
  -7   6  13       13.10       -0.91     12.45 o 
  -6   6  13       13.05       18.95     24.05 o 
  -5   6  13        4.89       -5.50     20.72 o 
  -4   6  13        0.55        7.95     21.43 o 
  -3   6  13        5.79       11.85     16.17 o 
  -2   6  13       85.41       71.39     18.67 o 
  -1   6  13        0.92        9.16     24.37 o 
   0   6  13       11.87        2.01     19.63 o 
   1   6  13        3.63       14.64     12.10 o 
   2   6  13        1.37        0.27     23.28 o 
   3   6  13        8.72       20.07     20.02 o 
   4   6  13        1.41      -10.87     21.94 o 
  -8   7  13        1.67       30.48     28.65 o 
  -7   7  13        0.95       35.40     28.04 o 
  -6   7  13        0.12       18.56     24.79 o 
  -5   7  13        2.17        6.56     29.54 o 
  -4   7  13        9.95       12.71     15.36 o 
  -3   7  13       15.55       16.58     17.04 o 
  -2   7  13        1.29        0.24     20.29 o 
  -1   7  13        3.91        5.20     26.44 o 
   0   7  13       99.38      146.84     20.96 o 
   1   7  13       61.80       94.89     17.84 o 
   2   7  13       49.24       65.15     21.82 o 
   3   7  13        2.46       16.69     36.68 o 
   4   7  13        4.85      -33.07     20.83 o 
  -8   8  13        4.44       44.75     30.52 o 
  -7   8  13        1.60       -0.51     20.51 o 
  -6   8  13        4.58       10.60     24.55 o 
  -5   8  13        0.08       10.65     25.52 o 
  -4   8  13       10.27       41.95     19.19 o 
  -3   8  13        5.10       11.49     17.57 o 
  -2   8  13       49.51       57.76     20.92 o 
  -1   8  13        1.38      -21.85     26.68 o 
   0   8  13       50.33       42.31     22.90 o 
   1   8  13        8.26       12.06     17.93 o 
   2   8  13       42.73       63.45     21.79 o 
   3   8  13       20.92       37.68     23.04 o 
   4   8  13        8.57        3.31     27.11 o 
  -7   9  13        0.00        2.59     35.64 o 
  -6   9  13        7.57        9.46     18.35 o 
  -5   9  13       31.26       81.18     25.60 o 
  -4   9  13       18.10       34.86     19.75 o 
  -3   9  13      107.83      137.30     19.57 o 
  -2   9  13       50.56       31.69     32.16 o 
  -1   9  13       52.74       39.44     32.17 o 
   0   9  13       21.40       54.11     25.83 o 
   1   9  13        0.00       43.26     26.14 o 
   2   9  13        0.70        6.96     26.73 o 
   3   9  13       12.58        4.76     16.34 o 
   4   9  13        0.12        2.70     34.44 o 
  -7  10  13        0.39       16.07     23.91 o 
  -6  10  13        9.43       22.16     33.41 o 
  -5  10  13       17.64       25.74     20.95 o 
  -4  10  13        0.66       -0.13     11.79 o 
  -3  10  13        7.79       -5.49     45.80 o 
  -2  10  13       48.76       44.73     35.44 o 
  -1  10  13       22.25       18.74     25.76 o 
   0  10  13       17.02       -0.37     16.75 o 
   1  10  13        0.14      -19.22     23.51 o 
   2  10  13        2.72       19.84     22.88 o 
   3  10  13        3.58       27.93     30.35 o 
  -7  11  13       13.45        4.47     21.86 o 
  -6  11  13        0.17       -1.91     26.45 o 
  -5  11  13        1.62       -3.28     12.60 o 
  -4  11  13        2.14       41.04     35.52 o 
  -3  11  13        2.32       22.28     24.44 o 
  -2  11  13       11.23       41.34     36.00 o 
  -1  11  13        4.76       26.22     26.02 o 
   0  11  13       19.15       10.87     27.05 o 
   1  11  13       48.25      110.07     28.24 o 
   2  11  13        0.25       16.44     28.71 o 
   3  11  13        0.47      -14.72     54.10 o 
  -6  12  13        0.03       14.64     37.71 o 
  -5  12  13       21.43       43.48     28.95 o 
  -4  12  13       10.25       38.02     27.04 o 
  -3  12  13        0.00        8.42     25.96 o 
  -2  12  13        0.29        7.30     39.84 o 
  -1  12  13       19.22        6.42     37.52 o 
   0  12  13        0.10        9.72     28.91 o 
   1  12  13        5.53       -7.36     33.45 o 
   2  12  13       20.20       70.18     43.02 o 
   3  12  13       20.82        7.71     28.63 o 
  -6  13  13        0.05       14.96     30.95 o 
  -5  13  13       14.76       18.02     32.02 o 
  -4  13  13        3.50       35.23     28.73 o 
  -3  13  13        2.31       16.53     26.81 o 
  -2  13  13        7.56       28.88     38.97 o 
  -1  13  13        6.19       29.89     40.39 o 
   0  13  13        2.30       25.06     34.29 o 
   1  13  13        0.79        3.14     43.45 o 
   2  13  13       16.55       25.26     31.00 o 
  -5  14  13        4.70       13.18     29.87 o 
  -4  14  13        0.80        3.81     29.61 o 
  -3  14  13        7.70       29.58     28.03 o 
  -2  14  13        7.12       -3.65     25.18 o 
  -1  14  13        1.54       -6.16     26.62 o 
   0  14  13       11.33       23.14     42.07 o 
   1  14  13       10.71        3.73     44.42 o 
   2  14  13        8.59       24.20     46.28 o 
  -5  15  13        0.34        0.11      2.95 o 
  -4  15  13        0.93       16.19     38.37 o 
  -3  15  13        6.48        9.94     55.78 o 
  -2  15  13        5.29       19.66     43.23 o 
  -1  15  13       19.69       -5.29     33.64 o 
   0  15  13        0.76       14.17     45.23 o 
   1  15  13        0.92        3.92     46.19 o 
  -4  16  13        2.85       27.28     31.38 o 
  -3  16  13        0.17       49.50     45.19 o 
  -2  16  13        2.98      -29.27     45.34 o 
  -1  16  13        2.09       18.07     45.72 o 
   0  16  13        8.50        1.12     35.18 o 
  -8   0  14       10.47        0.49     40.57 o 
  -6   0  14        0.02        2.83     32.79 o 
  -4   0  14        1.62        3.84     31.41 o 
   0   0  14      137.74      202.18     25.21 o 
   2   0  14       14.37       30.89     61.46 o 
   4   0  14       17.73       12.25     33.47 o 
  -8   1  14        7.37       16.59     29.57 o 
  -7   1  14        0.35       18.96     27.74 o 
  -6   1  14       18.92       14.83     24.02 o 
  -5   1  14        0.30       23.49     23.81 o 
  -4   1  14        0.05       -1.82     20.57 o 
  -3   1  14       11.35       31.44     22.62 o 
  -1   1  14       38.50       77.06     23.43 o 
   0   1  14       39.05       37.93     17.77 o 
   1   1  14       46.83       86.70     17.90 o 
   2   1  14      246.36      257.72     23.15 o 
   3   1  14      165.59      233.28     21.14 o 
   4   1  14        0.32       19.97     20.93 o 
  -8   2  14        0.42       22.52     30.84 o 
  -7   2  14        2.32       18.23     27.46 o 
  -6   2  14        0.10       -2.24     34.25 o 
  -5   2  14        7.71        5.60     21.63 o 
  -4   2  14        7.11      -16.89     14.41 o 
  -3   2  14        8.96       21.67     22.99 o 
  -2   2  14       31.49       83.61     34.92 o 
  -1   2  14        6.38        6.28     31.92 o 
   0   2  14        5.69       37.41     20.78 o 
   1   2  14        0.88        5.03     13.77 o 
   2   2  14       31.41       60.21     19.42 o 
   3   2  14       57.74      104.79     20.94 o 
   4   2  14       14.21       43.36     22.48 o 
  -8   3  14        0.21       22.07     30.90 o 
  -7   3  14        1.55       11.52     27.59 o 
  -6   3  14        0.02       34.36     25.94 o 
  -5   3  14        2.09        1.91     25.11 o 
  -4   3  14        6.00       32.99     22.92 o 
  -3   3  14        3.67      -12.38     20.08 o 
  -2   3  14      101.84      151.27     30.04 o 
  -1   3  14       14.95       27.87     51.48 o 
   0   3  14        8.33       27.78     18.14 o 
   1   3  14        0.00       10.71     16.61 o 
   2   3  14      285.97      330.97     29.26 o 
   3   3  14       41.81       64.81     21.24 o 
   4   3  14        9.95       28.16     26.49 o 
  -7   4  14        0.31       11.17     28.20 o 
  -6   4  14        1.23       17.60     27.18 o 
  -5   4  14        1.99      -17.98     23.83 o 
  -4   4  14       14.96       28.75     23.83 o 
  -3   4  14       15.25       36.58     22.33 o 
  -2   4  14      183.93      262.24     31.69 o 
  -1   4  14        4.42      -14.56     23.06 o 
   0   4  14       87.00       92.50     18.34 o 
   1   4  14       42.12       51.90     18.88 o 
   2   4  14       13.23       20.50     13.34 o 
   3   4  14       10.51       40.96     21.26 o 
  -7   5  14        0.01       23.42     27.05 o 
  -6   5  14       13.73       32.48     25.98 o 
  -5   5  14        0.27        2.15     25.14 o 
  -4   5  14        2.65       31.93     24.63 o 
  -3   5  14       49.28       73.48     19.59 o 
  -2   5  14       47.41       59.01     32.34 o 
  -1   5  14       11.91       41.66     37.27 o 
   0   5  14       11.28       46.28     21.64 o 
   1   5  14       25.82       24.07     19.25 o 
   2   5  14       10.52       21.47     20.00 o 
   3   5  14       48.29       37.55     21.63 o 
  -7   6  14        7.88        8.58     18.14 o 
  -6   6  14        3.93       18.73     27.04 o 
  -5   6  14        1.37       -1.92     26.86 o 
  -4   6  14       55.02       18.92     36.77 o 
  -3   6  14        0.56       -3.19     14.44 o 
  -2   6  14      187.18      170.84     35.28 o 
  -1   6  14       41.35       57.70     35.12 o 
   0   6  14        1.06        3.94     19.55 o 
   1   6  14       57.98       49.67     19.34 o 
   2   6  14        7.81        5.13     20.07 o 
   3   6  14        2.31       29.82     22.10 o 
  -7   7  14        5.41       24.27     29.27 o 
  -6   7  14        2.56       24.04     27.88 o 
  -5   7  14       23.79       22.69     25.03 o 
  -4   7  14        1.35       18.38     24.52 o 
  -3   7  14        1.90        9.95     25.30 o 
  -2   7  14       26.31       67.18     38.89 o 
  -1   7  14        6.52       28.47     37.67 o 
   0   7  14       35.42       43.93     21.72 o 
   1   7  14       71.18       85.74     20.00 o 
   2   7  14       75.64      109.71     27.98 o 
   3   7  14       18.97        0.22     22.43 o 
  -7   8  14        5.86       19.03     29.95 o 
  -6   8  14        1.25       20.62     40.66 o 
  -5   8  14        7.82      -16.26     21.76 o 
  -4   8  14       24.92        8.32     15.27 o 
  -3   8  14        0.41        8.64     21.50 o 
  -2   8  14        0.00       15.48     37.78 o 
  -1   8  14        3.08        2.91     15.97 o 
   0   8  14        9.28       12.75     13.82 o 
   1   8  14       74.17       89.53     28.87 o 
   2   8  14       13.09       24.15     28.19 o 
   3   8  14        8.10       25.48     30.78 o 
  -6   9  14        4.48       -6.31     35.61 o 
  -5   9  14       26.52       44.25     27.53 o 
  -4   9  14        6.62       10.69     22.05 o 
  -3   9  14       47.49       21.69     40.81 o 
  -2   9  14       25.44       33.11     39.99 o 
  -1   9  14        7.99       15.67     27.89 o 
   0   9  14       22.92       40.96     27.97 o 
   1   9  14        0.70       32.00     28.87 o 
   2   9  14      155.76      174.22     24.85 o 
  -6  10  14        3.99       22.47     29.80 o 
  -5  10  14        1.99       22.26     28.25 o 
  -4  10  14       29.88       47.07     28.64 o 
  -3  10  14       61.29       99.06     39.72 o 
  -2  10  14       89.67       96.41     39.99 o 
  -1  10  14       55.27       42.15     28.59 o 
   0  10  14        4.00       21.80     32.91 o 
   1  10  14        6.69       48.21     30.12 o 
   2  10  14        1.00       26.85     31.42 o 
  -6  11  14        0.75       11.31     41.82 o 
  -5  11  14        7.98       38.15     29.67 o 
  -4  11  14        0.00       15.40     29.48 o 
  -3  11  14        7.90       23.34     41.87 o 
  -2  11  14        0.00      -22.47     34.55 o 
  -1  11  14        0.00      -19.17     29.37 o 
   0  11  14       30.45       55.81     30.51 o 
   1  11  14       70.34       75.97     47.40 o 
  -5  12  14        3.75       30.33     30.61 o 
  -4  12  14        7.28       15.35     29.56 o 
  -3  12  14        2.97       11.84     46.30 o 
  -2  12  14       12.55        0.36     24.35 o 
  -1  12  14        2.97       23.04     30.51 o 
   0  12  14       13.22       19.27     31.02 o 
   1  12  14      201.91      232.14     31.86 o 
  -4  13  14        3.80        1.28     12.42 o 
  -3  13  14       14.27       21.61     45.73 o 
  -2  13  14        0.24        8.57     45.04 o 
  -1  13  14       10.03        6.35     45.28 o 
   0  13  14       33.71       36.74     32.41 o 
  -3  14  14       34.49       27.40     46.72 o 
  -2  14  14        0.95      -10.40    118.00 o 
  -1  14  14        3.05       -0.95      3.87 o 
  -5   0  15        0.58       29.70     39.68 o 
  -1   0  15      315.31      348.33     36.72 o 
   1   0  15      538.94      657.23     33.11 o 
  -6   1  15        0.01       -9.47     27.03 o 
  -5   1  15       11.44       46.42     27.75 o 
  -4   1  15        9.01        7.42     25.67 o 
  -1   1  15        4.72       14.49     38.86 o 
   0   1  15       38.69       54.90     20.48 o 
   1   1  15      227.63      320.00     36.55 o 
   2   1  15       15.17       15.76     21.58 o 
  -6   2  15        6.05       32.77     28.61 o 
  -5   2  15        0.00        4.19     30.83 o 
  -4   2  15       15.91        3.00     16.04 o 
  -1   2  15        2.36      -12.56     95.35 o 
   0   2  15       60.84       92.13     20.16 o 
   1   2  15       58.79      111.93     21.40 o 
   2   2  15       21.23       36.86     22.19 o 
  -6   3  15        0.31       13.31     28.53 o 
  -5   3  15        1.18       26.47     26.93 o 
  -4   3  15        0.56       25.16     26.96 o 
  -2   3  15       22.39       39.57     39.80 o 
  -1   3  15        7.47       17.90     39.81 o 
   0   3  15       10.16       15.22     28.78 o 
   1   3  15      142.07      218.31     20.86 o 
   2   3  15       15.26       23.20     28.16 o 
  -6   4  15        6.51       28.18     28.94 o 
  -5   4  15        1.27        8.08     17.61 o 
  -4   4  15        0.24       24.21     26.22 o 
  -2   4  15        0.79        6.55     37.37 o 
  -1   4  15       77.84      129.31     37.90 o 
   0   4  15       58.44       95.65     24.26 o 
   1   4  15      200.16      264.98     21.67 o 
   2   4  15      125.51      141.03     22.74 o 
  -6   5  15        0.01       -0.07     28.42 o 
  -5   5  15        0.03       -6.23     21.08 o 
  -4   5  15       22.37       30.03     26.08 o 
  -2   5  15       68.56      118.65     39.47 o 
  -1   5  15        5.42       30.90     40.99 o 
   0   5  15       20.77      -18.41     19.22 o 
   1   5  15       18.46       17.28     13.60 o 
   2   5  15        2.85        3.71     29.28 o 
  -6   6  15       12.50        6.86     25.98 o 
  -5   6  15        1.25        5.87     31.46 o 
  -4   6  15        0.25       17.01     28.62 o 
  -3   6  15        1.58      -11.28    399.68 o 
  -2   6  15        2.91       -0.94      4.57 o 
  -1   6  15        0.06       19.06     24.33 o 
   0   6  15        5.80       16.80     23.22 o 
   1   6  15      223.07      253.60     26.37 o 
  -5   7  15        0.79       21.41     30.18 o 
  -4   7  15       13.49       52.99     28.71 o 
  -3   7  15       30.53       58.41     40.51 o 
  -2   7  15        0.01        4.23     42.91 o 
  -1   7  15        0.01       31.51     29.94 o 
   0   7  15       24.69       35.17     25.58 o 
   1   7  15       78.31      130.57     26.84 o 
  -5   8  15        0.07       -3.82     24.07 o 
  -4   8  15        3.33        5.63     22.64 o 
  -3   8  15        1.63       31.95     43.30 o 
  -2   8  15       10.61        7.70     42.18 o 
  -1   8  15        6.12       35.95     30.54 o 
   0   8  15        3.30       25.74     31.75 o 
   1   8  15        0.08      -12.49     35.45 o 
  -5   9  15        1.83       14.02     42.18 o 
  -4   9  15        3.78       16.21     29.93 o 
  -3   9  15        3.07       -4.70     28.74 o 
  -2   9  15        0.96       -0.71      9.74 o 
  -1   9  15        1.21        8.01     30.63 o 
   0   9  15       20.67       52.68     32.20 o 
  -4  10  15        4.90       16.27     35.70 o 
  -3  10  15       16.22       26.87     48.98 o 
  -2  10  15        9.85       36.13     45.87 o 
  -1  10  15       18.60       43.99     32.50 o 
   0  10  15       58.63       82.65     33.25 o 
  -3  11  15        3.02      -17.66     26.64 o 
  -2  11  15       11.35       19.31     32.28 o 
   0   0  16        1.05        3.09     27.25 o 
   0   1  16        7.31      -16.76     16.51 o 
  -4   2  16       14.69       24.18     42.17 o 
  -1   2  16       19.14        4.28     19.03 o 
   0   2  16        9.20        7.76     25.64 o 
  -4   3  16       13.78       61.99     42.28 o 
  -1   3  16       29.00       38.54     32.71 o 
   0   3  16        0.35       18.97     18.93 o 
  -4   4  16       13.15       22.72     43.60 o 
  -1   4  16       16.34        8.07     35.82 o 
  -1   5  16        4.22       11.62     32.07 o 
  -2   6  16        0.65       24.65     46.69 o 
                                                 
